# Supplementary material for: Fibrosis-Related microRNAs in Crohn’s Disease with Fibrostenosis and Inflammatory Stenosis
Source: Int J Mol Sci. 2024 Aug 13;25(16):8826. doi: 10.3390/ijms25168826 (PMC11354456; doi:10.3390/ijms25168826)
Supplement: Supplementary file 1 [file ijms-25-08826-s001.zip]

Archive with 1 entries (1 files):
- ijms-3152136-supplementary.xlsx
