# Supplementary material for: Fibrosis-Related microRNAs in Crohn’s Disease with Fibrostenosis and Inflammatory Stenosis
Source: Int J Mol Sci. 2024 Aug 13;25(16):8826. doi: 10.3390/ijms25168826 (PMC11354456; doi:10.3390/ijms25168826)
Supplement: Supplementary file 1 [file ijms-25-08826-s001.zip › ijms-3152136-supplementary.xlsx]

## Sheet: Panel_I_select_Cq
Full miRNA panel results
Threshold: 0.25												total avg. IPC														GEOMEAN of reference genes SD (p < 0,3) =			26.972	27.0652	27.0903	26.8014
miRNA -> Cq < 35; STDEV < 0.5			avg. IPC	16.9117	16.7998	16.9101	16.9055	17.1496	17.0998	17.2211	17.1418	17.0174
				-0.105707	-0.217654	-0.107332	-0.111912	0.132118	0.0824069	0.203697	0.124383		corrected for IPC (Cq-difference from avg.IPC)													avgCq								SD_Cq								ΔCq
	Well Position	Sample	GOI/RG/IPC	CBFSM1 Cq	CBFSM2 Cq	CBFSS1 Cq	CBFSS2 Cq	CBVSM1 Cq	CBVSM2 Cq	CBVSS1 Cq	CBVSS2 Cq		Well Position	Sample	GOI/RG/IPC	CBFSM1 Cq	CBFSM2 Cq	CBFSS1 Cq	CBFSS2 Cq	CBVSM1 Cq	CBVSM2 Cq	CBVSS1 Cq	CBVSS2 Cq	SD all Cq		Well Position	Sample	GOI/RG/IPC	CBFSM avg.Cq	CBFSS avg.Cq	CBVSM avg.Cq	CBVSS avg.Cq		Well Position	Sample	GOI/RG/IPC	CBFSM SD	CBFSS SD	CBVSM SD	CBVSS SD		Well Position	Sample	GOI/RG/IPC	CBFSM ΔCq	CBFSS ΔCq	CBVSM ΔCq	CBVSS ΔCq	SD all Cq
	B07	UniSp3 IPC	IPC	16.8634	16.7726	16.9818	16.9505	17.2215	16.9405	17.2493	17.1608		B07	UniSp3 IPC	IPC	16.9691	16.9902	17.0891	17.0624	17.0894	16.8581	17.0456	17.0365	0.0774341		B07	UniSp3 IPC	IPC	16.9797	17.0758	16.9737	17.041		B07	UniSp3 IPC	IPC	0.0149181	0.0188755	0.163593	0.00646344		B07	UniSp3 IPC	IPC	-9.99228	-9.98942	-10.1165	-9.76039	0.148516
	C07	UniSp3 IPC	IPC	16.9027	16.8137	16.8669	16.9156	17.2364	17.1133	17.2091	17.0822		C07	UniSp3 IPC	IPC	17.0084	17.0314	16.9742	17.0275	17.1042	17.0309	17.0054	16.9579	0.0441666		C07	UniSp3 IPC	IPC	17.0199	17.0009	17.0676	16.9816		C07	UniSp3 IPC	IPC	0.0162425	0.0376576	0.0518622	0.0336033		C07	UniSp3 IPC	IPC	-9.95205	-10.0643	-10.0227	-9.8198	0.107154
	C08	UniSp3 IPC	IPC	16.969	16.813	16.8816	16.8505	16.9908	17.2458	17.205	17.1824		C08	UniSp3 IPC	IPC	17.0747	17.0307	16.989	16.9624	16.8587	17.1634	17.0013	17.058	0.0892091		C08	UniSp3 IPC	IPC	17.0527	16.9757	17.011	17.0297		C08	UniSp3 IPC	IPC	0.0311605	0.0187821	0.215455	0.0400667		C08	UniSp3 IPC	IPC	-9.91926	-10.0895	-10.0793	-9.77176	0.150551
	B10	UniSp6	Spike	16.2791	16.3735	16.4223	16.5724	16.2534	16.361	16.5519	16.3888		B10	UniSp6	Spike	16.3848	16.5911	16.5296	16.6844	16.1213	16.2786	16.3482	16.2645	0.188187		B10	UniSp6	Spike	16.488	16.607	16.1999	16.3064		B10	UniSp6	Spike	0.145879	0.109418	0.111211	0.0592389		B10	UniSp6	Spike	-10.484	-10.4582	-10.8904	-10.4951	0.206215
	C06	hsa-miR-25-3p	REF	25.8248	25.7794	25.4386	25.4482	25.9964	26.1309	25.7021	25.9118		C06	hsa-miR-25-3p	REF	25.9305	25.9971	25.5459	25.5601	25.8642	26.0485	25.4984	25.7874	0.217617		C06	hsa-miR-25-3p	REF	25.9638	25.553	25.9564	25.6429		C06	hsa-miR-25-3p	REF	0.0470518	0.0100418	0.13031	0.20437		C06	hsa-miR-25-3p	REF	-1.00818	-1.5122	-1.13389	-1.15853	0.216265
	E03	hsa-miR-92a-3p	REF	24.4475	24.0184	24.189	24.2242	24.6899	24.9285	24.0863	24.2495		E03	hsa-miR-92a-3p	REF	24.5532	24.2361	24.2963	24.3361	24.5578	24.8461	23.8826	24.1251	0.296515		E03	hsa-miR-92a-3p	REF	24.3947	24.3162	24.7019	24.0039		E03	hsa-miR-92a-3p	REF	0.224264	0.0281719	0.20385	0.171468		E03	hsa-miR-92a-3p	REF	-2.5773	-2.74896	-2.38836	-2.79752	0.185624
	E24	hsa-miR-151a-3p	REF	27.9196	27.7614	28.2397	28.2504	28.4708	28.4878	27.835	28.2733		E24	hsa-miR-151a-3p	REF	28.0253	27.9791	28.3471	28.3623	28.3386	28.4054	27.6313	28.149	0.266827		E24	hsa-miR-151a-3p	REF	28.0022	28.3547	28.372	27.8901		E24	hsa-miR-151a-3p	REF	0.0326545	0.010791	0.0472337	0.366035		E24	hsa-miR-151a-3p	REF	1.03022	1.2895	1.28177	1.08872	0.132782
	G08	hsa-miR-320a	REF	23.6153	23.7372	23.9513	24.2665	24.2033	24.0104	24.1334	24.2924		G08	hsa-miR-320a	REF	23.721	23.9549	24.0587	24.3784	24.0712	23.928	23.9297	24.168	0.194363		G08	hsa-miR-320a	REF	23.8379	24.2185	23.9996	24.0489		G08	hsa-miR-320a	REF	0.165367	0.226106	0.101281	0.168509		G08	hsa-miR-320a	REF	-3.13402	-2.84665	-3.09069	-2.75252	0.185467
	I15	hsa-miR-324-3p	REF	28.3419	28.5141	28.5495	28.5364	28.8954	28.9115	28.3508	28.5408		I15	hsa-miR-324-3p	REF	28.4476	28.7317	28.6568	28.6484	28.7633	28.8291	28.1472	28.4164	0.22705		I15	hsa-miR-324-3p	REF	28.5897	28.6526	28.7962	28.2818		I15	hsa-miR-324-3p	REF	0.20089	0.00596106	0.0464968	0.190419		I15	hsa-miR-324-3p	REF	1.6177	1.58739	1.70592	1.48038	0.0930605
	J04	hsa-miR-671-5p	REF	32.7574	32.4711	32.9735	32.8674	32.803	32.7947	32.7571	33.3335		J04	hsa-miR-671-5p	REF	32.8631	32.6887	33.0808	32.9793	32.6708	32.7123	32.5534	33.2091	0.228007		J04	hsa-miR-671-5p	REF	32.7759	33.03	32.6916	32.8813		J04	hsa-miR-671-5p	REF	0.123288	0.071782	0.0292992	0.463637		J04	hsa-miR-671-5p	REF	5.80395	5.96485	5.60128	6.07984	0.207667
	O02	hsa-miR-181a-5p	REF	26.176	25.9247	26.2787	26.1916	26.0022	26.3178	25.8043	26.2707		O02	hsa-miR-181a-5p	REF	26.2817	26.1423	26.386	26.3035	25.8701	26.2354	25.6006	26.1463	0.261122		O02	hsa-miR-181a-5p	REF	26.212	26.3447	26.0528	25.8735		O02	hsa-miR-181a-5p	REF	0.0985637	0.058329	0.258307	0.385873		O02	hsa-miR-181a-5p	REF	-0.759931	-0.720447	-1.03749	-0.927958	0.147877
	B20	SNORD38B	PanelRef	23.6015	23.2623	23.2131	23.441	24.1772	24.5945	22.6485	23.4414		B20	SNORD38B	PanelRef	23.7072	23.4799	23.3205	23.5529	24.0451	24.5121	22.4448	23.317	0.601026		B20	SNORD38B	PanelRef	23.5936	23.4367	24.2786	22.8809		B20	SNORD38B	PanelRef	0.16071	0.164379	0.330235	0.616742		B20	SNORD38B	PanelRef	-3.37841	-3.62849	-2.81171	-3.92049	0.470755
	B22	SNORD49A	PanelRef	25.5681	25.4141	25.7402	25.1254	26.0033	26.3887	24.1466	25.9063		B22	SNORD49A	PanelRef	25.6738	25.6318	25.8475	25.2373	25.8712	26.3063	23.9429	25.7819	0.708969		B22	SNORD49A	PanelRef	25.6528	25.5424	26.0888	24.8624		B22	SNORD49A	PanelRef	0.0297033	0.431486	0.307657	1.30035		B22	SNORD49A	PanelRef	-1.3192	-1.5228	-1.00152	-1.939	0.392677
	B24	U6 snRNA	PanelRef	29.9671	30.7016	30.7678	29.4428	29.0719	32.1896	24.0474	30.7565		B24	U6 snRNA	PanelRef	30.0728	30.9192	30.8751	29.5547	28.9398	32.1072	23.8437	30.6321	2.52167		B24	U6 snRNA	PanelRef	30.496	30.2149	30.5235	27.2379		B24	U6 snRNA	PanelRef	0.59851	0.933648	2.2397	4.80013		B24	U6 snRNA	PanelRef	3.52404	3.14974	3.43324	0.436471	1.47491
	A01	hsa-miR-7-5p	GOI	29.99	29.5038	30.8457	30.1527	29.8985	29.8952	29.8806	31.1454		A01	hsa-miR-7-5p	GOI	30.0957	29.7215	30.953	30.2646	29.7664	29.8128	29.6769	31.021	0.545952		A01	hsa-miR-7-5p	GOI	29.9086	30.6088	29.7896	30.349		A01	hsa-miR-7-5p	GOI	0.264608	0.486776	0.032814	0.950451		A01	hsa-miR-7-5p	GOI	2.93659	3.54366	2.69933	3.54755	0.43113
	A03	hsa-miR-337-5p	GOI	32.093	32.8281	32.1493	30.5226	31.9148	32.2008	31.3801	33.9081		A03	hsa-miR-337-5p	GOI	32.1988	33.0457	32.2566	30.6346	31.7826	32.1184	31.1764	33.7838	0.989983		A03	hsa-miR-337-5p	GOI	32.6222	31.4456	31.9505	32.4801		A03	hsa-miR-337-5p	GOI	0.5989	1.14696	0.237417	1.84368		A03	hsa-miR-337-5p	GOI	5.65027	4.3804	4.86024	5.67866	0.633974
	A04	hsa-miR-328-3p	GOI	28.3395	28.5029	28.7702	29.1727	28.567	28.5023	28.3902	27.9321		A04	hsa-miR-328-3p	GOI	28.4452	28.7206	28.8775	29.2846	28.4349	28.4199	28.1865	27.8077	0.446263		A04	hsa-miR-328-3p	GOI	28.5829	29.081	28.4274	27.9971		A04	hsa-miR-328-3p	GOI	0.194712	0.28783	0.010643	0.267854		A04	hsa-miR-328-3p	GOI	1.61093	2.01586	1.33711	1.19568	0.361107
	A06	hsa-miR-143-3p	GOI	20.8198	20.7222	22.4822	21.7365	22.1663	21.5086	20.5246	22.0894		A06	hsa-miR-143-3p	GOI	20.9255	20.9399	22.5896	21.8485	22.0342	21.4262	20.3209	21.965	0.741541		A06	hsa-miR-143-3p	GOI	20.9327	22.219	21.7302	21.143		A06	hsa-miR-143-3p	GOI	0.010134	0.524031	0.429893	1.16251		A06	hsa-miR-143-3p	GOI	-6.03926	-4.84618	-5.36007	-5.65847	0.503544
	A10	hsa-miR-218-5p	GOI	28.8347	28.7373	28.4322	27.9453	29.4478	29.8245	28.4449	29.3048		A10	hsa-miR-218-5p	GOI	28.9404	28.9549	28.5395	28.0572	29.3156	29.7421	28.2412	29.1804	0.564777		A10	hsa-miR-218-5p	GOI	28.9477	28.2984	29.5289	28.7108		A10	hsa-miR-218-5p	GOI	0.0102516	0.341025	0.301542	0.664094		A10	hsa-miR-218-5p	GOI	1.97571	1.23318	2.43858	1.9094	0.496683
	A11	hsa-miR-136-5p	GOI	28.3352	28.3366	28.6321	27.7849	28.887	28.5329	29.4402	30.7507		A11	hsa-miR-136-5p	GOI	28.4409	28.5543	28.7395	27.8968	28.7549	28.4505	29.2365	30.6263	0.814831		A11	hsa-miR-136-5p	GOI	28.4976	28.3181	28.6027	29.9314		A11	hsa-miR-136-5p	GOI	0.0801975	0.595844	0.215225	0.982706		A11	hsa-miR-136-5p	GOI	1.5256	1.25295	1.51244	3.13	0.859058
	A13	hsa-miR-140-5p	GOI	27.2839	27.0752	27.5	27.5631	28.0818	28.4162	26.9501	27.4049		A13	hsa-miR-140-5p	GOI	27.3897	27.2929	27.6073	27.6751	27.9497	28.3338	26.7464	27.2805	0.47829		A13	hsa-miR-140-5p	GOI	27.3413	27.6412	28.1417	27.0134		A13	hsa-miR-140-5p	GOI	0.0684276	0.0479083	0.271601	0.37765		A13	hsa-miR-140-5p	GOI	0.369304	0.575989	1.05147	0.212014	0.364699
	A14	hsa-miR-31-3p	GOI	31.5881	30.9592	33.4364	30.7302	32.5987	31.9994	33.9563	34.4753		A14	hsa-miR-31-3p	GOI	31.6938	31.1768	33.5437	30.8421	32.4665	31.917	33.7526	34.3509	1.28542		A14	hsa-miR-31-3p	GOI	31.4353	32.1929	32.1918	34.0517		A14	hsa-miR-31-3p	GOI	0.365542	1.91033	0.388581	0.42305		A14	hsa-miR-31-3p	GOI	4.46335	5.12769	5.1015	7.25031	1.21585
	A18	hsa-miR-210-3p	GOI	28.5428	29.1907	29.3526	29.1204	30.1063	29.6606	29.2985	30.7243		A18	hsa-miR-210-3p	GOI	28.6485	29.4083	29.4599	29.2324	29.9742	29.5782	29.0948	30.5999	0.586969		A18	hsa-miR-210-3p	GOI	29.0284	29.3462	29.7762	29.8474		A18	hsa-miR-210-3p	GOI	0.537314	0.160935	0.280042	1.06427		A18	hsa-miR-210-3p	GOI	2.05644	2.28096	2.68591	3.04595	0.438233
	A19	hsa-miR-199b-5p	GOI	26.0704	26.0021	25.4575	25.222	26.7061	27.3112	25.8691	26.6735		A19	hsa-miR-199b-5p	GOI	26.1761	26.2198	25.5648	25.3339	26.574	27.2288	25.6654	26.5491	0.626803		A19	hsa-miR-199b-5p	GOI	26.1979	25.4494	26.9014	26.1072		A19	hsa-miR-199b-5p	GOI	0.030893	0.163301	0.463008	0.624889		A19	hsa-miR-199b-5p	GOI	-0.774055	-1.61582	-0.188865	-0.694188	0.591491
	A20	hsa-miR-194-5p	GOI	28.3973	26.2974	29.3506	28.1897	25.7359	26.3809	29.2853	30.2197		A20	hsa-miR-194-5p	GOI	28.503	26.515	29.4579	28.3016	25.6038	26.2985	29.0816	30.0953	1.64183		A20	hsa-miR-194-5p	GOI	27.509	28.8797	25.9511	29.5884		A20	hsa-miR-194-5p	GOI	1.40572	0.817665	0.491233	0.716787		A20	hsa-miR-194-5p	GOI	0.537063	1.81456	-1.13915	2.78701	1.69776
	A21	hsa-let-7g-5p	GOI	25.1005	24.7129	24.746	25.1356	25.5415	26.1626	23.8109	24.31		A21	hsa-let-7g-5p	GOI	25.2062	24.9306	24.8534	25.2475	25.4094	26.0802	23.6072	24.1857	0.75959		A21	hsa-let-7g-5p	GOI	25.0684	25.0504	25.7448	23.8964		A21	hsa-let-7g-5p	GOI	0.194892	0.27871	0.474328	0.409029		A21	hsa-let-7g-5p	GOI	-1.9036	-2.01474	-1.34545	-2.90498	0.645448
	A24	hsa-miR-137	GOI	31.6106	30.8263	35.2558	33.5568	32.5724	32.5727	33.0731	34.3811		A24	hsa-miR-137	GOI	31.7163	31.044	35.3631	33.6687	32.4403	32.4903	32.8694	34.2567	1.39754		A24	hsa-miR-137	GOI	31.3802	34.5159	32.4653	33.5631		A24	hsa-miR-137	GOI	0.475407	1.19812	0.0353869	0.980988		A24	hsa-miR-137	GOI	4.4082	7.45071	5.37501	6.76164	1.36737
	B01	hsa-miR-551b-3p	GOI	31.5677	30.6192	30.3961	30.8447	32.5499	32.5992	29.5165	29.6202		B01	hsa-miR-551b-3p	GOI	31.6734	30.8369	30.5034	30.9566	32.4178	32.5168	29.3128	29.4958	1.20348		B01	hsa-miR-551b-3p	GOI	31.2551	30.73	32.4673	29.4043		B01	hsa-miR-551b-3p	GOI	0.591528	0.320433	0.0699795	0.129422		B01	hsa-miR-551b-3p	GOI	4.28318	3.66482	5.37703	2.60288	1.16038
	B05	hsa-miR-486-5p	GOI	28.6245	28.8478	25.8553	25.6334	28.5914	28.3209	27.0016	26.5549		B05	hsa-miR-486-5p	GOI	28.7303	29.0654	25.9626	25.7453	28.4593	28.2385	26.7979	26.4305	1.33461		B05	hsa-miR-486-5p	GOI	28.8978	25.854	28.3489	26.6142		B05	hsa-miR-486-5p	GOI	0.237004	0.153644	0.156119	0.259784		B05	hsa-miR-486-5p	GOI	1.92587	-1.2112	1.25864	-0.187231	1.41394
	B09	hsa-miR-329-3p	GOI	33.4076	33.2144	32.1212	32.5086	33.1022	34.4877	32.823	34.7927		B09	hsa-miR-329-3p	GOI	33.5133	33.432	32.2285	32.6205	32.9701	34.4053	32.6193	34.6683	0.873316		B09	hsa-miR-329-3p	GOI	33.4727	32.4245	33.6877	33.6438		B09	hsa-miR-329-3p	GOI	0.0574735	0.277178	1.01487	1.44892		B09	hsa-miR-329-3p	GOI	6.5007	5.35931	6.59744	6.84239	0.659633
	B11	hsa-miR-487b-3p	GOI	32.2678	31.944	31.5518	30.895	32.6934	33.2313	30.5297	32.8647		B11	hsa-miR-487b-3p	GOI	32.3735	32.1617	31.6591	31.0069	32.5613	33.1489	30.326	32.7403	0.945158		B11	hsa-miR-487b-3p	GOI	32.2676	31.333	32.8551	31.5332		B11	hsa-miR-487b-3p	GOI	0.149794	0.461164	0.415451	1.70718		B11	hsa-miR-487b-3p	GOI	5.29566	4.26785	5.76482	4.73177	0.653057
	B13	hsa-miR-138-5p	GOI	29.6501	29.3808	32.9715	33.7088	29.8597	30.3745	32.1061	33.162		B13	hsa-miR-138-5p	GOI	29.7558	29.5984	33.0788	33.8207	29.7276	30.2921	31.9024	33.0376	1.75603		B13	hsa-miR-138-5p	GOI	29.6771	33.4497	30.0098	32.47		B13	hsa-miR-138-5p	GOI	0.111303	0.524607	0.399169	0.802746		B13	hsa-miR-138-5p	GOI	2.70518	6.38456	2.91957	5.66858	1.88063
	B14	hsa-miR-191-5p	GOI	25.6282	25.4605	25.1836	25.3696	26.3327	26.4764	25.0215	25.4648		B14	hsa-miR-191-5p	GOI	25.7339	25.6782	25.291	25.4815	26.2006	26.394	24.8178	25.3404	0.507298		B14	hsa-miR-191-5p	GOI	25.7061	25.3862	26.2973	25.0791		B14	hsa-miR-191-5p	GOI	0.0394098	0.134717	0.136754	0.369522		B14	hsa-miR-191-5p	GOI	-1.26591	-1.67896	-0.793016	-1.72229	0.433288
	B15	mmu-miR-378a-3p	GOI	27.637	26.7975	27.6858	27.6622	27.7214	27.3264	25.4859	26.026		B15	mmu-miR-378a-3p	GOI	27.7427	27.0152	27.7931	27.7741	27.5893	27.244	25.2822	25.9016	0.950915		B15	mmu-miR-378a-3p	GOI	27.379	27.7836	27.4167	25.5919		B15	mmu-miR-378a-3p	GOI	0.51442	0.0134259	0.244119	0.437975		B15	mmu-miR-378a-3p	GOI	0.406986	0.718436	0.32638	-1.20953	0.863442
	B16	hsa-miR-103a-3p	GOI	25.3586	24.7782	24.747	24.9746	26.1383	26.4887	24.4133	24.9741		B16	hsa-miR-103a-3p	GOI	25.4643	24.9959	24.8543	25.0866	26.0062	26.4063	24.2096	24.8498	0.701357		B16	hsa-miR-103a-3p	GOI	25.2301	24.9704	26.2062	24.5297		B16	hsa-miR-103a-3p	GOI	0.331235	0.164219	0.28296	0.452681		B16	hsa-miR-103a-3p	GOI	-1.74189	-2.09475	-0.884034	-2.27175	0.616718
	B18	hsa-miR-423-5p	GOI	28.9274	28.8298	28.9811	28.7624	29.0073	29.6511	28.301	29.4845		B18	hsa-miR-423-5p	GOI	29.0331	29.0475	29.0884	28.8743	28.8752	29.5687	28.0973	29.3601	0.432622		B18	hsa-miR-423-5p	GOI	29.0403	28.9814	29.222	28.7287		B18	hsa-miR-423-5p	GOI	0.0101379	0.151391	0.490402	0.892916		B18	hsa-miR-423-5p	GOI	2.06835	1.91621	2.1317	1.92728	0.106225
	B19	hsa-miR-221-3p	GOI	26.9418	27.6346	27.1819	27.1485	28.0842	28.355	27.3628	28.1317		B19	hsa-miR-221-3p	GOI	27.0475	27.8522	27.2892	27.2604	27.9521	28.2726	27.1591	28.0073	0.465562		B19	hsa-miR-221-3p	GOI	27.4499	27.2748	28.1123	27.5832		B19	hsa-miR-221-3p	GOI	0.569009	0.0203793	0.22668	0.599796		B19	hsa-miR-221-3p	GOI	0.477911	0.209633	1.02207	0.781792	0.35421
	C01	hsa-miR-532-5p	GOI	29.8928	29.5393	29.1702	29.3781	30.2341	30.1043	29.4255	29.7152		C01	hsa-miR-532-5p	GOI	29.9985	29.7569	29.2775	29.49	30.102	30.0219	29.2218	29.5908	0.341895		C01	hsa-miR-532-5p	GOI	29.8777	29.3837	30.0619	29.4063		C01	hsa-miR-532-5p	GOI	0.170815	0.150232	0.0566106	0.260896		C01	hsa-miR-532-5p	GOI	2.90574	2.31855	2.97166	2.6049	0.300374
	C02	hsa-miR-99a-5p	GOI	23.3098	23.8327	23.2746	23.9211	25.2578	25.2311	23.8661	24.3351		C02	hsa-miR-99a-5p	GOI	23.4155	24.0503	23.3819	24.033	25.1256	25.1487	23.6624	24.2107	0.690777		C02	hsa-miR-99a-5p	GOI	23.7329	23.7075	25.1372	23.9365		C02	hsa-miR-99a-5p	GOI	0.44889	0.460421	0.0163153	0.387708		C02	hsa-miR-99a-5p	GOI	-3.23907	-3.35773	-1.9531	-2.8649	0.636073
	C03	hsa-miR-16-5p	GOI	23.2407	23.1849	22.5444	22.3556	24.4033	24.6574	22.52	22.8584		C03	hsa-miR-16-5p	GOI	23.3464	23.4026	22.6517	22.4675	24.2711	24.575	22.3163	22.734	0.839414		C03	hsa-miR-16-5p	GOI	23.3745	22.5596	24.4231	22.5252		C03	hsa-miR-16-5p	GOI	0.039753	0.130289	0.214851	0.295402		C03	hsa-miR-16-5p	GOI	-3.59748	-4.50558	-2.6672	-4.27625	0.82523
	C04	hsa-miR-98-5p	GOI	29.7906	29.2328	29.3257	29.4423	30.904	30.6005	28.4123	28.7035		C04	hsa-miR-98-5p	GOI	29.8963	29.4505	29.4331	29.5542	30.7718	30.5181	28.2086	28.5791	0.871415		C04	hsa-miR-98-5p	GOI	29.6734	29.4936	30.6449	28.3938		C04	hsa-miR-98-5p	GOI	0.315242	0.0856495	0.179457	0.262019		C04	hsa-miR-98-5p	GOI	2.70142	2.42843	3.55467	1.59243	0.808811
	C05	hsa-miR-185-5p	GOI	27.8822	27.2204	27.1463	26.9371	28.3208	27.863	27.2851	27.5077		C05	hsa-miR-185-5p	GOI	27.9879	27.4381	27.2537	27.049	28.1886	27.7806	27.0815	27.3833	0.421644		C05	hsa-miR-185-5p	GOI	27.713	27.1513	27.9846	27.2324		C05	hsa-miR-185-5p	GOI	0.388817	0.144729	0.288539	0.213416		C05	hsa-miR-185-5p	GOI	0.741042	0.0861309	0.894335	0.430943	0.3577
	C10	hsa-miR-24-3p	GOI	23.2729	22.8978	23.2826	23.4068	24.5215	24.4806	23.129	23.7773		C10	hsa-miR-24-3p	GOI	23.3786	23.1154	23.3899	23.5187	24.3894	24.3982	22.9253	23.6529	0.541529		C10	hsa-miR-24-3p	GOI	23.247	23.4543	24.3938	23.2891		C10	hsa-miR-24-3p	GOI	0.186084	0.0910812	0.00620593	0.514512		C10	hsa-miR-24-3p	GOI	-3.72496	-3.61085	-2.69647	-3.51233	0.467922
	C11	hsa-miR-369-5p	GOI	31.8457	31.9657	31.1261	31.1879	32.6932	33.4309	31.5227	33.2183		C11	hsa-miR-369-5p	GOI	31.9514	32.1834	31.2334	31.2998	32.5611	33.3485	31.319	33.0939	0.826772		C11	hsa-miR-369-5p	GOI	32.0674	31.2666	32.9548	32.2065		C11	hsa-miR-369-5p	GOI	0.164059	0.046929	0.556781	1.25503		C11	hsa-miR-369-5p	GOI	5.09541	4.20141	5.86449	5.40506	0.701918
	C12	hsa-miR-425-5p	GOI	28.3295	28.4709	27.6191	27.31	28.7577	29.2185	27.8208	28.7559		C12	hsa-miR-425-5p	GOI	28.4352	28.6885	27.7264	27.4219	28.6256	29.1361	27.6171	28.6315	0.61514		C12	hsa-miR-425-5p	GOI	28.5619	27.5742	28.8808	28.1243		C12	hsa-miR-425-5p	GOI	0.179122	0.215285	0.360955	0.717285		C12	hsa-miR-425-5p	GOI	1.58992	0.50897	1.79054	1.32291	0.562998
	C13	hsa-miR-590-5p	GOI	31.1725	30.6282	30.2493	30.5884	32.0088	32.1591	29.6338	31.1856		C13	hsa-miR-590-5p	GOI	31.2782	30.8458	30.3566	30.7003	31.8767	32.0767	29.4301	31.0612	0.843764		C13	hsa-miR-590-5p	GOI	31.062	30.5285	31.9767	30.2457		C13	hsa-miR-590-5p	GOI	0.305745	0.243035	0.141386	1.15338		C13	hsa-miR-590-5p	GOI	4.09007	3.46328	4.88641	3.44424	0.680048
	C15	hsa-miR-574-3p	GOI	29.1822	29.1226	29.068	28.989	30.9857	30.285	28.4859	28.8177		C15	hsa-miR-574-3p	GOI	29.2879	29.3402	29.1753	29.1009	30.8536	30.2026	28.2823	28.6934	0.815315		C15	hsa-miR-574-3p	GOI	29.314	29.1381	30.5281	28.4878		C15	hsa-miR-574-3p	GOI	0.0370138	0.052613	0.460357	0.290701		C15	hsa-miR-574-3p	GOI	2.34207	2.07295	3.43782	1.68639	0.751819
	C16	hsa-miR-130b-3p	GOI	31.1615	30.7765	30.0022	30.8679	31.5691	32.971	30.545	31.4161		C16	hsa-miR-130b-3p	GOI	31.2672	30.9942	30.1095	30.9798	31.437	32.8886	30.3413	31.2917	0.838991		C16	hsa-miR-130b-3p	GOI	31.1307	30.5447	32.1628	30.8165		C16	hsa-miR-130b-3p	GOI	0.193029	0.615413	1.02646	0.672019		C16	hsa-miR-130b-3p	GOI	4.1587	3.47948	5.07253	4.01508	0.662065
	C17	hsa-miR-30c-5p	GOI	24.7249	24.5638	24.7042	24.6883	26.0694	26.0775	23.9225	24.5966		C17	hsa-miR-30c-5p	GOI	24.8306	24.7814	24.8115	24.8003	25.9373	25.9951	23.7188	24.4722	0.745221		C17	hsa-miR-30c-5p	GOI	24.806	24.8059	25.9662	24.0955		C17	hsa-miR-30c-5p	GOI	0.034755	0.00796743	0.0409008	0.532763		C17	hsa-miR-30c-5p	GOI	-2.16596	-2.2593	-1.12408	-2.70592	0.669343
	C18	hsa-miR-133b	GOI	26.5054	26.3301	29.1274	27.6154	28.4894	27.3888	26.6024	27.7337		C18	hsa-miR-133b	GOI	26.6111	26.5477	29.2347	27.7273	28.3573	27.3063	26.3987	27.6093	0.981964		C18	hsa-miR-133b	GOI	26.5794	28.481	27.8318	27.004		C18	hsa-miR-133b	GOI	0.0448325	1.0659	0.743136	0.855997		C18	hsa-miR-133b	GOI	-0.392555	1.41583	0.741551	0.202582	0.770702
	C20	hsa-miR-23a-3p	GOI	23.2309	22.7851	22.8477	23.1187	24.7946	24.4959	22.6697	23.1083		C20	hsa-miR-23a-3p	GOI	23.3366	23.0027	22.955	23.2306	24.6625	24.4135	22.466	22.9839	0.760862		C20	hsa-miR-23a-3p	GOI	23.1697	23.0928	24.538	22.725		C20	hsa-miR-23a-3p	GOI	0.236068	0.194842	0.176029	0.366229		C20	hsa-miR-23a-3p	GOI	-3.80231	-3.97238	-2.55227	-4.07646	0.708132
	C21	hsa-miR-193b-3p	GOI	26.1152	25.9268	25.875	26.3347	27.1269	26.433	24.8042	25.1819		C21	hsa-miR-193b-3p	GOI	26.2209	26.1445	25.9823	26.4466	26.9948	26.3506	24.6005	25.0575	0.776779		C21	hsa-miR-193b-3p	GOI	26.1827	26.2145	26.6727	24.829		C21	hsa-miR-193b-3p	GOI	0.054017	0.328347	0.455455	0.323117		C21	hsa-miR-193b-3p	GOI	-0.789293	-0.85072	-0.417579	-1.97242	0.671134
	C22	hsa-miR-501-5p	GOI	31.8852	31.1572	31.6233	32.2256	32.2571	31.6392	32.7324	32.6175		C22	hsa-miR-501-5p	GOI	31.9909	31.3748	31.7307	32.3375	32.1249	31.5568	32.5287	32.4931	0.432572		C22	hsa-miR-501-5p	GOI	31.6829	32.0341	31.8409	32.5109		C22	hsa-miR-501-5p	GOI	0.435654	0.429105	0.401737	0.0251685		C22	hsa-miR-501-5p	GOI	4.7109	4.96891	4.7506	5.70953	0.463781
	C24	hsa-miR-130a-3p	GOI	26.7791	26.5734	26.4169	26.9173	27.8548	28.2901	26.1687	26.8746		C24	hsa-miR-130a-3p	GOI	26.8848	26.7911	26.5242	27.0292	27.7227	28.2077	25.965	26.7502	0.696586		C24	hsa-miR-130a-3p	GOI	26.8379	26.7767	27.9652	26.3576		C24	hsa-miR-130a-3p	GOI	0.0663041	0.357131	0.342969	0.555245		C24	hsa-miR-130a-3p	GOI	-0.134022	-0.288473	0.87491	-0.4438	0.595423
	D02	hsa-miR-379-5p	GOI	30.6813	31.0772	30.4026	30.0169	31.9254	31.762	30.3321	32.2581		D02	hsa-miR-379-5p	GOI	30.787	31.2948	30.5099	30.1288	31.7933	31.6796	30.1284	32.1337	0.778427		D02	hsa-miR-379-5p	GOI	31.0409	30.3194	31.7365	31.131		D02	hsa-miR-379-5p	GOI	0.359044	0.269477	0.0804283	1.41797		D02	hsa-miR-379-5p	GOI	4.06896	3.25417	4.64617	4.32961	0.595779
	D04	hsa-miR-589-5p	GOI	36.558	35.69	36.5242	35.8388	35.5114	35.4165	36.1318	35.1014		D04	hsa-miR-589-5p	GOI	36.6637	35.9076	36.6315	35.9507	35.3792	35.334	35.9281	34.977	0.602632		D04	hsa-miR-589-5p	GOI	36.2857	36.2911	35.3566	35.4526		D04	hsa-miR-589-5p	GOI	0.534604	0.481382	0.03195	0.672508		D04	hsa-miR-589-5p	GOI	9.3137	9.22591	8.26637	8.65116	0.495202
	D05	hsa-miR-141-3p	GOI	29.6113	27.3066	32.9856	31.2966	27.5504	28.2671	34.2343	33.6603		D05	hsa-miR-141-3p	GOI	29.717	27.5243	33.0929	31.4085	27.4182	28.1847	34.0306	33.536	2.76334		D05	hsa-miR-141-3p	GOI	28.6207	32.2507	27.8015	33.7833		D05	hsa-miR-141-3p	GOI	1.55049	1.19103	0.541949	0.349734		D05	hsa-miR-141-3p	GOI	1.64869	5.18552	0.711175	6.98185	2.94956
	D06	hsa-miR-342-3p	GOI	25.6184	25.5145	25.5062	26.3562	26.1385	26.7492	25.4487	25.8423		D06	hsa-miR-342-3p	GOI	25.7241	25.7322	25.6136	26.4681	26.0063	26.6668	25.245	25.7179	0.466806		D06	hsa-miR-342-3p	GOI	25.7281	26.0408	26.3366	25.4814		D06	hsa-miR-342-3p	GOI	0.00571304	0.604247	0.467041	0.334381		D06	hsa-miR-342-3p	GOI	-1.24382	-1.02435	-0.753694	-1.31999	0.254222
	D09	hsa-miR-101-3p	GOI	25.9417	25.4121	25.9227	26.249	26.5585	26.9513	25.388	26.4887		D09	hsa-miR-101-3p	GOI	26.0474	25.6298	26.0301	26.3609	26.4263	26.8689	25.1843	26.3643	0.521159		D09	hsa-miR-101-3p	GOI	25.8386	26.1955	26.6476	25.7743		D09	hsa-miR-101-3p	GOI	0.295349	0.233971	0.312924	0.834344		D09	hsa-miR-101-3p	GOI	-1.13337	-0.869691	-0.442672	-1.02711	0.303667
	D10	hsa-miR-539-5p	GOI	32.2561	33.1328	32.0976	31.7566	33.8536	33.5958	32.6713	35.1591		D10	hsa-miR-539-5p	GOI	32.3618	33.3505	32.2049	31.8685	33.7215	33.5134	32.4676	35.0348	1.04308		D10	hsa-miR-539-5p	GOI	32.8561	32.0367	33.6174	33.7512		D10	hsa-miR-539-5p	GOI	0.699111	0.237872	0.147107	1.81523		D10	hsa-miR-539-5p	GOI	5.88415	4.97153	6.52716	6.94979	0.860911
	D11	hsa-miR-331-3p	GOI	27.5871	27.3871	28.1879	28.1332	28.6946	28.1071	27.2635	28.3661		D11	hsa-miR-331-3p	GOI	27.6928	27.6047	28.2953	28.2451	28.5625	28.0247	27.0598	28.2417	0.485206		D11	hsa-miR-331-3p	GOI	27.6488	28.2702	28.2936	27.6507		D11	hsa-miR-331-3p	GOI	0.0622887	0.0354574	0.380283	0.835766		D11	hsa-miR-331-3p	GOI	0.67679	1.20501	1.20328	0.84932	0.264224
	D13	hsa-miR-196a-5p	GOI	30.7827	30.9557	29.775	31.1095	33.3556	32.3642	32.6575	31.3521		D13	hsa-miR-196a-5p	GOI	30.8884	31.1734	29.8824	31.2214	33.2234	32.2818	32.4538	31.2277	1.0505		D13	hsa-miR-196a-5p	GOI	31.0309	30.5519	32.7526	31.8407		D13	hsa-miR-196a-5p	GOI	0.201506	0.946883	0.665837	0.866962		D13	hsa-miR-196a-5p	GOI	4.05894	3.48671	5.66235	5.03932	0.974324
	D15	hsa-miR-330-3p	GOI	32.8088	32.0333	32.4952	33.2055	35.5512	33.5001	32.2414	31.9593		D15	hsa-miR-330-3p	GOI	32.9145	32.251	32.6025	33.3174	35.4191	33.4177	32.0377	31.8349	1.14215		D15	hsa-miR-330-3p	GOI	32.5827	32.96	34.4184	31.9363		D15	hsa-miR-330-3p	GOI	0.469178	0.505511	1.4152	0.143375		D15	hsa-miR-330-3p	GOI	5.61077	5.8948	7.3281	5.1349	0.944204
	D19	hsa-miR-188-5p	GOI	32.6867	32.4315	31.8911	32.2551	33.6681	33.993	32.3201	33.3339		D19	hsa-miR-188-5p	GOI	32.7924	32.6492	31.9985	32.367	33.536	33.9106	32.1164	33.2095	0.682312		D19	hsa-miR-188-5p	GOI	32.7208	32.1827	33.7233	32.663		D19	hsa-miR-188-5p	GOI	0.101231	0.260627	0.264898	0.772993		D19	hsa-miR-188-5p	GOI	5.74881	5.11756	6.633	5.86154	0.621706
	D20	hsa-miR-26a-5p	GOI	23.1435	22.4244	22.705	22.9428	24.0068	24.3221	21.9602	22.709		D20	hsa-miR-26a-5p	GOI	23.2492	22.6421	22.8123	23.0547	23.8747	24.2397	21.7565	22.5846	0.778592		D20	hsa-miR-26a-5p	GOI	22.9456	22.9335	24.0572	22.1705		D20	hsa-miR-26a-5p	GOI	0.429257	0.171438	0.25811	0.585533		D20	hsa-miR-26a-5p	GOI	-4.02634	-4.13166	-3.03309	-4.63087	0.669084
	D21	hsa-miR-99b-5p	GOI	26.5752	26.4864	26.8384	26.7984	27.7437	27.1967	26.4308	26.9718		D21	hsa-miR-99b-5p	GOI	26.6809	26.704	26.9458	26.9103	27.6116	27.1143	26.2271	26.8474	0.395215		D21	hsa-miR-99b-5p	GOI	26.6925	26.928	27.363	26.5373		D21	hsa-miR-99b-5p	GOI	0.0163678	0.0250824	0.351629	0.438624		D21	hsa-miR-99b-5p	GOI	-0.279508	-0.137141	0.2727	-0.264158	0.257836
	D23	hsa-miR-23b-3p	GOI	23.3744	23.2271	23.6624	23.5461	25.6014	24.9655	23.0965	23.4546		D23	hsa-miR-23b-3p	GOI	23.4801	23.4447	23.7698	23.658	25.4693	24.883	22.8928	23.3303	0.863375		D23	hsa-miR-23b-3p	GOI	23.4624	23.7139	25.1762	23.1115		D23	hsa-miR-23b-3p	GOI	0.0250313	0.0790095	0.414523	0.309355		D23	hsa-miR-23b-3p	GOI	-3.50952	-3.3513	-1.91412	-3.6899	0.813246
	E01	hsa-miR-505-3p	GOI	28.9232	28.4449	29.179	28.546	29.5756	29.2316	28.5913	28.9606		E01	hsa-miR-505-3p	GOI	29.0289	28.6625	29.2863	28.6579	29.4435	29.1492	28.3876	28.8362	0.357979		E01	hsa-miR-505-3p	GOI	28.8457	28.9721	29.2964	28.6119		E01	hsa-miR-505-3p	GOI	0.259077	0.444349	0.20812	0.317237		E01	hsa-miR-505-3p	GOI	1.87374	1.90691	2.20608	1.8105	0.175791
	E02	hsa-miR-18a-5p	GOI	30.9483	30.5089	30.1918	29.7869	31.3708	31.7802	30.5335	31.5994		E02	hsa-miR-18a-5p	GOI	31.054	30.7265	30.2991	29.8988	31.2387	31.6978	30.3298	31.475	0.631941		E02	hsa-miR-18a-5p	GOI	30.8903	30.099	31.4683	30.9024		E02	hsa-miR-18a-5p	GOI	0.231547	0.283075	0.324638	0.809811		E02	hsa-miR-18a-5p	GOI	3.91829	3.03379	4.37799	4.10099	0.580917
	E04	hsa-miR-500a-5p	GOI	32.0893	31.9458	31.1497	32.5382	32.8019	32.3202	31.7284	32.6492		E04	hsa-miR-500a-5p	GOI	32.195	32.1635	31.257	32.6501	32.6698	32.2378	31.5247	32.5248	0.515355		E04	hsa-miR-500a-5p	GOI	32.1792	31.9535	32.4538	32.0247		E04	hsa-miR-500a-5p	GOI	0.0222893	0.985069	0.305479	0.707204		E04	hsa-miR-500a-5p	GOI	5.20725	4.88836	5.36355	5.22333	0.20084
	E05	hsa-miR-887-3p	GOI	30.6153	30.7665	31.2377	30.6707	31.8211	31.7643	31.4929	31.2387		E05	hsa-miR-887-3p	GOI	30.721	30.9842	31.3451	30.7826	31.689	31.6818	31.2893	31.1143	0.369929		E05	hsa-miR-887-3p	GOI	30.8526	31.0638	31.6854	31.2018		E05	hsa-miR-887-3p	GOI	0.186082	0.397751	0.00506414	0.123689		E05	hsa-miR-887-3p	GOI	3.88061	3.99864	4.59515	4.40037	0.335387
	E07	hsa-miR-423-3p	GOI	26.8718	26.8179	26.8616	26.988	27.6239	27.6617	26.6115	27.027		E07	hsa-miR-423-3p	GOI	26.9775	27.0356	26.969	27.1	27.4917	27.5793	26.4078	26.9026	0.363219		E07	hsa-miR-423-3p	GOI	27.0065	27.0345	27.5355	26.6552		E07	hsa-miR-423-3p	GOI	0.041086	0.092617	0.0619343	0.349867		E07	hsa-miR-423-3p	GOI	0.0345671	-0.0307234	0.445266	-0.146213	0.257451
	E08	hsa-miR-126-3p	GOI	22.8136	22.2688	22.1978	22.7568	23.1996	23.8075	21.5904	22.1937		E08	hsa-miR-126-3p	GOI	22.9193	22.4865	22.3051	22.8687	23.0675	23.7251	21.3867	22.0693	0.70832		E08	hsa-miR-126-3p	GOI	22.7029	22.5869	23.3963	21.728		E08	hsa-miR-126-3p	GOI	0.30603	0.398512	0.464998	0.482722		E08	hsa-miR-126-3p	GOI	-4.26907	-4.47826	-3.69401	-5.07343	0.569614
	E09	hsa-miR-421	GOI	37.2855	37.0514	37.0381	37.6516	32.5456	32.7024	31.9245	32.4052		E09	hsa-miR-421	GOI	37.3912	37.2691	37.1454	37.7635	32.4135	32.62	31.7208	32.2808	2.76105		E09	hsa-miR-421	GOI	37.3301	37.4544	32.5167	32.0008		E09	hsa-miR-421	GOI	0.0863522	0.437043	0.146032	0.395956		E09	hsa-miR-421	GOI	10.3581	10.3893	5.42647	5.19941	2.92333
	E10	hsa-miR-376b-3p	GOI	31.2242	32.6721	31.2512	30.0765	31.7138	32.5212	31.2176	32.6717		E10	hsa-miR-376b-3p	GOI	31.3299	32.8898	31.3586	30.1885	31.5817	32.4388	31.0139	32.5473	0.901936		E10	hsa-miR-376b-3p	GOI	32.1098	30.7735	32.0103	31.7806		E10	hsa-miR-376b-3p	GOI	1.10302	0.827387	0.606071	1.08424		E10	hsa-miR-376b-3p	GOI	5.13786	3.70832	4.92	4.9792	0.658471
	E12	hsa-miR-625-3p	GOI	31.7709	31.5381	32.2908	32.6742	32.4765	32.7482	31.8303	32.362		E12	hsa-miR-625-3p	GOI	31.8766	31.7557	32.3981	32.7861	32.3444	32.6658	31.6266	32.2376	0.422867		E12	hsa-miR-625-3p	GOI	31.8161	32.5921	32.5051	31.9321		E12	hsa-miR-625-3p	GOI	0.0854516	0.274349	0.227272	0.432		E12	hsa-miR-625-3p	GOI	4.84418	5.52693	5.41483	5.13069	0.306074
	E13	hsa-miR-339-5p	GOI	28.2247	28.4512	28.5848	28.9114	28.5772	29.2808	28.2484	28.694		E13	hsa-miR-339-5p	GOI	28.3305	28.6688	28.6922	29.0233	28.4451	29.1983	28.0447	28.5697	0.368906		E13	hsa-miR-339-5p	GOI	28.4996	28.8577	28.8217	28.3072		E13	hsa-miR-339-5p	GOI	0.239255	0.234167	0.53264	0.371195		E13	hsa-miR-339-5p	GOI	1.52767	1.79256	1.73144	1.50578	0.144069
	E15	hsa-miR-323a-3p	GOI	31.9552	33.1459	31.7549	31.5356	33.2894	32.9717	32.3663	34.9379		E15	hsa-miR-323a-3p	GOI	32.0609	33.3635	31.8622	31.6475	33.1573	32.8893	32.1626	34.8136	1.04494		E15	hsa-miR-323a-3p	GOI	32.7122	31.7549	33.0233	33.4881		E15	hsa-miR-323a-3p	GOI	0.921099	0.151847	0.189526	1.87451		E15	hsa-miR-323a-3p	GOI	5.74025	4.68967	5.93299	6.68667	0.82353
	E16	hsa-miR-181d-5p	GOI	32.3025	32.1271	33.444	33.2387	33.6295	32.9427	32.3402	33.2422		E16	hsa-miR-181d-5p	GOI	32.4082	32.3447	33.5513	33.3506	33.4973	32.8603	32.1365	33.1178	0.556221		E16	hsa-miR-181d-5p	GOI	32.3765	33.451	33.1788	32.6272		E16	hsa-miR-181d-5p	GOI	0.0449223	0.141902	0.450449	0.69391		E16	hsa-miR-181d-5p	GOI	5.4045	6.38578	6.08855	5.82574	0.416264
	E17	hsa-miR-125a-5p	GOI	23.8843	23.8431	24.2668	24.2064	24.478	24.4539	23.687	24.2745		E17	hsa-miR-125a-5p	GOI	23.99	24.0608	24.3741	24.3183	24.3459	24.3715	23.4833	24.1501	0.302985		E17	hsa-miR-125a-5p	GOI	24.0254	24.3462	24.3587	23.8167		E17	hsa-miR-125a-5p	GOI	0.0500299	0.0394376	0.0181109	0.471512		E17	hsa-miR-125a-5p	GOI	-2.94659	-2.71898	-2.73159	-2.98469	0.139732
	E20	hsa-miR-20a-5p	GOI	25.6871	25.1923	24.925	24.8084	26.2915	27.1596	24.8055	25.508		E20	hsa-miR-20a-5p	GOI	25.7928	25.41	25.0323	24.9204	26.1594	27.0772	24.6018	25.3837	0.790433		E20	hsa-miR-20a-5p	GOI	25.6014	24.9763	26.6183	24.9927		E20	hsa-miR-20a-5p	GOI	0.270673	0.0791557	0.648967	0.552884		E20	hsa-miR-20a-5p	GOI	-1.37057	-2.08886	-0.471966	-1.8087	0.706817
	E21	hsa-miR-374b-5p	GOI	26.6255	26.5276	26.7534	26.608	27.5818	27.606	25.7926	26.7247		E21	hsa-miR-374b-5p	GOI	26.7312	26.7453	26.8607	26.72	27.4497	27.5236	25.5889	26.6004	0.593529		E21	hsa-miR-374b-5p	GOI	26.7383	26.7903	27.4866	26.0946		E21	hsa-miR-374b-5p	GOI	0.00996723	0.0995281	0.0522749	0.715176		E21	hsa-miR-374b-5p	GOI	-0.233714	-0.274853	0.396355	-0.706772	0.454278
	F03	hsa-miR-99a-3p	GOI	30.2434	30.4265	29.8095	30.1549	31.6542	31.5834	30.3642	30.5854		F03	hsa-miR-99a-3p	GOI	30.3491	30.6441	29.9168	30.2668	31.5221	31.501	30.1605	30.4611	0.599651		F03	hsa-miR-99a-3p	GOI	30.4966	30.0918	31.5115	30.3108		F03	hsa-miR-99a-3p	GOI	0.20862	0.247486	0.0149512	0.212498		F03	hsa-miR-99a-3p	GOI	3.52464	3.02661	4.42126	3.50938	0.581794
	F04	hsa-miR-361-5p	GOI	27.1188	26.9917	27.0011	26.9308	28.4033	28.6732	26.3591	26.818		F04	hsa-miR-361-5p	GOI	27.2245	27.2093	27.1084	27.0428	28.2712	28.5907	26.1554	26.6937	0.793038		F04	hsa-miR-361-5p	GOI	27.2169	27.0756	28.431	26.4246		F04	hsa-miR-361-5p	GOI	0.0107491	0.0464225	0.225953	0.380581		F04	hsa-miR-361-5p	GOI	0.244962	0.0103941	1.3407	-0.376864	0.73666
	F06	hsa-miR-125b-5p	GOI	20.9619	21.3127	20.9249	21.4058	22.2159	21.8773	21.3816	21.9305		F06	hsa-miR-125b-5p	GOI	21.0676	21.5304	21.0323	21.5177	22.0838	21.7949	21.1779	21.8061	0.383991		F06	hsa-miR-125b-5p	GOI	21.299	21.275	21.9393	21.492		F06	hsa-miR-125b-5p	GOI	0.327242	0.343239	0.204324	0.444154		F06	hsa-miR-125b-5p	GOI	-5.67298	-5.7902	-5.15094	-5.30941	0.300468
	F07	hsa-miR-503-5p	GOI	33.2158	34.157	32.1844	31.8361	33.8262	33.9401	30.9012	35.3012		F07	hsa-miR-503-5p	GOI	33.3215	34.3747	32.2917	31.948	33.6941	33.8577	30.6975	35.1768	1.44555		F07	hsa-miR-503-5p	GOI	33.8481	32.1198	33.7759	32.9371		F07	hsa-miR-503-5p	GOI	0.74467	0.243051	0.115721	3.16738		F07	hsa-miR-503-5p	GOI	6.87614	5.05464	6.68563	6.13572	0.818209
	F08	hsa-miR-204-5p	GOI	31.2316	29.871	28.4899	28.2544	31.2438	31.4376	28.9379	29.8272		F08	hsa-miR-204-5p	GOI	31.3373	30.0887	28.5972	28.3663	31.1117	31.3552	28.7342	29.7028	1.26115		F08	hsa-miR-204-5p	GOI	30.713	28.4818	31.2334	29.2185		F08	hsa-miR-204-5p	GOI	0.882924	0.163278	0.172158	0.684891		F08	hsa-miR-204-5p	GOI	3.74101	1.41657	4.14316	2.41712	1.2494
	F09	hsa-miR-30d-5p	GOI	25.1084	24.933	25.6646	25.4674	25.8266	25.7453	24.7399	25.4831		F09	hsa-miR-30d-5p	GOI	25.2141	25.1506	25.772	25.5793	25.6945	25.6629	24.5362	25.3588	0.407814		F09	hsa-miR-30d-5p	GOI	25.1824	25.6756	25.6787	24.9475		F09	hsa-miR-30d-5p	GOI	0.0449076	0.136249	0.0223626	0.581641		F09	hsa-miR-30d-5p	GOI	-1.78958	-1.38956	-1.4116	-1.85393	0.244745
	F10	hsa-miR-301a-3p	GOI	30.7608	30.859	31.4525	31.3417	31.9289	32.0319	30.9173	31.1809		F10	hsa-miR-301a-3p	GOI	30.8665	31.0767	31.5599	31.4537	31.7968	31.9495	30.7136	31.0565	0.447218		F10	hsa-miR-301a-3p	GOI	30.9716	31.5068	31.8731	30.8851		F10	hsa-miR-301a-3p	GOI	0.148574	0.0750938	0.108023	0.242483		F10	hsa-miR-301a-3p	GOI	3.99964	4.44157	4.78286	4.08364	0.359317
	F11	hsa-miR-362-5p	GOI	31.5174	30.8974	30.9415	30.7178	30.9602	31.2288	30.7981	30.9787		F11	hsa-miR-362-5p	GOI	31.6231	31.115	31.0488	30.8297	30.8281	31.1464	30.5944	30.8543	0.309245		F11	hsa-miR-362-5p	GOI	31.3691	30.9393	30.9872	30.7244		F11	hsa-miR-362-5p	GOI	0.359289	0.154921	0.225092	0.183738		F11	hsa-miR-362-5p	GOI	4.39713	3.87408	3.89694	3.92295	0.250365
	F14	hsa-miR-545-3p	GOI	34.4169	32.936	33.1292	35.6858	35.0765	39.9341	32.3928	35.1413		F14	hsa-miR-545-3p	GOI	34.5226	33.1537	33.2365	35.7978	34.9444	39.8517	32.1891	35.0169	2.34884		F14	hsa-miR-545-3p	GOI	33.8381	34.5171	37.398	33.603		F14	hsa-miR-545-3p	GOI	0.967975	1.81109	3.46998	1.99955		F14	hsa-miR-545-3p	GOI	6.86616	7.45194	10.3078	6.8016	1.65991
	F15	hsa-miR-29b-2-5p	GOI	31.1001	30.6395	30.8795	31.2218	31.8187	33.2267	30.326	30.4522		F15	hsa-miR-29b-2-5p	GOI	31.2058	30.8571	30.9869	31.3337	31.6866	33.1443	30.1223	30.3278	0.934994		F15	hsa-miR-29b-2-5p	GOI	31.0315	31.1603	32.4155	30.2251		F15	hsa-miR-29b-2-5p	GOI	0.246591	0.245275	1.03073	0.145295		F15	hsa-miR-29b-2-5p	GOI	4.05951	4.0951	5.32518	3.42367	0.795149
	F16	hsa-miR-491-5p	GOI	30.9506	31.552	30.8634	31.2493	32.3826	31.6571	30.7177	31.2397		F16	hsa-miR-491-5p	GOI	31.0563	31.7696	30.9707	31.3613	32.2505	31.5747	30.514	31.1153	0.53683		F16	hsa-miR-491-5p	GOI	31.413	31.166	31.9126	30.8146		F16	hsa-miR-491-5p	GOI	0.504397	0.276135	0.477854	0.425202		F16	hsa-miR-491-5p	GOI	4.44102	4.10081	4.8223	4.0132	0.368217
	F17	hsa-miR-92b-3p	GOI	28.5599	28.5085	29.0784	29.1728	29.6173	29.2688	28.1719	29.4805		F17	hsa-miR-92b-3p	GOI	28.6657	28.7262	29.1858	29.2847	29.4852	29.1864	27.9682	29.3561	0.50163		F17	hsa-miR-92b-3p	GOI	28.6959	29.2353	29.3358	28.6621		F17	hsa-miR-92b-3p	GOI	0.04278	0.0699675	0.211235	0.981401		F17	hsa-miR-92b-3p	GOI	1.72394	2.17007	2.24552	1.86073	0.248201
	F18	hsa-miR-665	GOI	31.3288	32.5641	33.318	32.8809	32.8185	34.4783	31.5401	33.7397		F18	hsa-miR-665	GOI	31.4345	32.7818	33.4254	32.9928	32.6863	34.3959	31.3364	33.6154	1.04547		F18	hsa-miR-665	GOI	32.1081	33.2091	33.5411	32.4759		F18	hsa-miR-665	GOI	0.952709	0.305881	1.20886	1.61145		F18	hsa-miR-665	GOI	5.13617	6.14388	6.45087	5.67448	0.573805
	F20	hsa-miR-363-3p	GOI	31.5463	30.4689	30.2769	29.5203	30.9722	30.9735	29.3902	30.5983		F20	hsa-miR-363-3p	GOI	31.652	30.6866	30.3842	29.6323	30.8401	30.8911	29.1865	30.4739	0.766699		F20	hsa-miR-363-3p	GOI	31.1693	30.0082	30.8656	29.8302		F20	hsa-miR-363-3p	GOI	0.682613	0.531732	0.0360877	0.910317		F20	hsa-miR-363-3p	GOI	4.19732	2.94306	3.77531	3.02876	0.603743
	F21	hsa-miR-132-3p	GOI	28.282	28.1421	27.9091	27.6181	29.1589	29.9216	28.2359	29.2157		F21	hsa-miR-132-3p	GOI	28.3877	28.3598	28.0165	27.73	29.0268	29.8392	28.0322	29.0913	0.70397		F21	hsa-miR-132-3p	GOI	28.3737	27.8733	29.433	28.5618		F21	hsa-miR-132-3p	GOI	0.0197504	0.202525	0.574445	0.748866		F21	hsa-miR-132-3p	GOI	1.40178	0.808068	2.3427	1.76036	0.643397
	F23	hsa-miR-628-3p	GOI	32.3293	32.988	32.228	32.3448	33.255	33.5544	32.532	32.1299		F23	hsa-miR-628-3p	GOI	32.435	33.2057	32.3353	32.4567	33.1229	33.472	32.3283	32.0056	0.521834		F23	hsa-miR-628-3p	GOI	32.8203	32.396	33.2974	32.1669		F23	hsa-miR-628-3p	GOI	0.544969	0.0858525	0.246837	0.228231		F23	hsa-miR-628-3p	GOI	5.84838	5.33086	6.20716	5.36552	0.419042
	F24	hsa-miR-432-5p	GOI	31.2226	31.4588	31.572	31.1878	32.972	32.6836	30.8101	32.9084		F24	hsa-miR-432-5p	GOI	31.3283	31.6764	31.6794	31.2997	32.8399	32.6012	30.6064	32.784	0.810405		F24	hsa-miR-432-5p	GOI	31.5023	31.4895	32.7205	31.6952		F24	hsa-miR-432-5p	GOI	0.246183	0.268453	0.168777	1.5398		F24	hsa-miR-432-5p	GOI	4.53037	4.42435	5.63025	4.89375	0.545433
	G02	hsa-miR-27a-3p	GOI	23.6692	23.2951	23.6322	23.3875	24.1763	24.5441	23.2505	23.9656		G02	hsa-miR-27a-3p	GOI	23.7749	23.5127	23.7395	23.4995	24.0442	24.4617	23.0468	23.8412	0.416581		G02	hsa-miR-27a-3p	GOI	23.6438	23.6195	24.2529	23.444		G02	hsa-miR-27a-3p	GOI	0.185395	0.169734	0.295172	0.561687		G02	hsa-miR-27a-3p	GOI	-3.32814	-3.44571	-2.83734	-3.3574	0.274462
	G03	hsa-miR-376c-3p	GOI	27.2308	27.5493	26.9013	26.3758	27.6539	28.5913	27.5667	28.4776		G03	hsa-miR-376c-3p	GOI	27.3365	27.7669	27.0086	26.4877	27.5218	28.5089	27.363	28.3532	0.667015		G03	hsa-miR-376c-3p	GOI	27.5517	26.7481	28.0153	27.8581		G03	hsa-miR-376c-3p	GOI	0.304357	0.368338	0.698001	0.700226		G03	hsa-miR-376c-3p	GOI	0.579756	-0.317049	0.925064	1.05667	0.61902
	G05	hsa-miR-22-5p	GOI	31.6436	31.911	31.4535	30.4635	32.9606	32.6061	29.5971	31.2088		G05	hsa-miR-22-5p	GOI	31.7493	32.1286	31.5608	30.5754	32.8284	32.5237	29.3934	31.0844	1.11715		G05	hsa-miR-22-5p	GOI	31.939	31.0681	32.6761	30.2389		G05	hsa-miR-22-5p	GOI	0.268227	0.696783	0.215488	1.19573		G05	hsa-miR-22-5p	GOI	4.96702	4.0029	5.58579	3.43746	0.961445
	G06	hsa-miR-224-5p	GOI	34.9822	34.3975	32.942	33.2764	35.5401	34.8452	30.7425	31.9516		G06	hsa-miR-224-5p	GOI	35.0879	34.6152	33.0493	33.3883	35.408	34.7628	30.5388	31.8272	1.72068		G06	hsa-miR-224-5p	GOI	34.8515	33.2188	35.0854	31.183		G06	hsa-miR-224-5p	GOI	0.334247	0.239671	0.456194	0.911066		G06	hsa-miR-224-5p	GOI	7.87958	6.15361	7.99512	4.3816	1.70335
	G09	hsa-miR-18b-5p	GOI	30.1781	31.154	30.7381	30.6162	32.535	32.3336	30.4717	31.4078		G09	hsa-miR-18b-5p	GOI	30.2838	31.3717	30.8454	30.7281	32.4029	32.2512	30.268	31.2834	0.814264		G09	hsa-miR-18b-5p	GOI	30.8278	30.7867	32.327	30.7757		G09	hsa-miR-18b-5p	GOI	0.76921	0.0829542	0.10728	0.717969		G09	hsa-miR-18b-5p	GOI	3.85579	3.72154	5.23674	3.97431	0.700745
	G10	hsa-miR-187-3p	GOI	30.7313	31.6736	33.416	30.3676	32.1416	33.5472	31.4645	32.8611		G10	hsa-miR-187-3p	GOI	30.837	31.8912	33.5233	30.4795	32.0095	33.4648	31.2608	32.7367	1.14807		G10	hsa-miR-187-3p	GOI	31.3641	32.0014	32.7371	31.9988		G10	hsa-miR-187-3p	GOI	0.745411	2.15231	1.02902	1.04366		G10	hsa-miR-187-3p	GOI	4.39216	4.93622	5.64685	5.19734	0.523913
	G14	hsa-miR-186-5p	GOI	28.8741	28.3334	29.1536	29.136	28.463	29.2869	28.4669	28.4431		G14	hsa-miR-186-5p	GOI	28.9798	28.5511	29.2609	29.2479	28.3309	29.2045	28.2632	28.3187	0.447766		G14	hsa-miR-186-5p	GOI	28.7654	29.2544	28.7677	28.291		G14	hsa-miR-186-5p	GOI	0.303142	0.00917349	0.617754	0.0392368		G14	hsa-miR-186-5p	GOI	1.79347	2.18924	1.67742	1.48956	0.295702
	G15	hsa-miR-199a-5p	GOI	25.52	25.5772	25.2025	24.4022	26.181	26.706	25.2791	26.3774		G15	hsa-miR-199a-5p	GOI	25.6257	25.7949	25.3098	24.5141	26.0488	26.6236	25.0754	26.253	0.67909		G15	hsa-miR-199a-5p	GOI	25.7103	24.912	26.3362	25.6642		G15	hsa-miR-199a-5p	GOI	0.119651	0.562623	0.406446	0.832732		G15	hsa-miR-199a-5p	GOI	-1.26168	-2.15322	-0.754038	-1.13723	0.591946
	G16	hsa-miR-155-5p	GOI	27.7572	27.3452	27.9519	28.5386	27.6753	28.8762	27.9043	28.2593		G16	hsa-miR-155-5p	GOI	27.8629	27.5628	28.0592	28.6505	27.5432	28.7938	27.7006	28.1349	0.47379		G16	hsa-miR-155-5p	GOI	27.7129	28.3548	28.1685	27.9178		G16	hsa-miR-155-5p	GOI	0.212191	0.418101	0.884322	0.307057		G16	hsa-miR-155-5p	GOI	0.740905	1.28966	1.07826	1.11634	0.229505
	G17	hsa-miR-107	GOI	25.9083	25.4585	25.3604	25.6972	26.139	26.6199	24.6028	25.1047		G17	hsa-miR-107	GOI	26.014	25.6761	25.4678	25.8091	26.0069	26.5375	24.3991	24.9803	0.666338		G17	hsa-miR-107	GOI	25.8451	25.6384	26.2722	24.6897		G17	hsa-miR-107	GOI	0.238907	0.241351	0.375167	0.411029		G17	hsa-miR-107	GOI	-1.12691	-1.42676	-0.818084	-2.11172	0.552894
	G21	hsa-miR-485-3p	GOI	32.7584	31.7843	31.6904	31.2572	32.1021	33.8963	31.1476	32.935		G21	hsa-miR-485-3p	GOI	32.8641	32.002	31.7978	31.3691	31.97	33.8139	30.9439	32.8106	0.921202		G21	hsa-miR-485-3p	GOI	32.433	31.5835	32.892	31.8773		G21	hsa-miR-485-3p	GOI	0.609593	0.303082	1.30381	1.31995		G21	hsa-miR-485-3p	GOI	5.46107	4.51827	5.80168	5.07587	0.550616
	G22	hsa-miR-200b-3p	GOI	28.6179	26.6361	33.8576	31.5487	27.2064	27.5613	32.6343	33.1206		G22	hsa-miR-200b-3p	GOI	28.7236	26.8538	33.9649	31.6607	27.0743	27.4789	32.4306	32.9963	2.91872		G22	hsa-miR-200b-3p	GOI	27.7887	32.8128	27.2766	32.7134		G22	hsa-miR-200b-3p	GOI	1.32218	1.62937	0.286092	0.399989		G22	hsa-miR-200b-3p	GOI	0.816713	5.74761	0.186345	5.912	3.08776
	G23	hsa-miR-337-3p	GOI	31.1703	31.3331	30.3251	30.392	31.8403	32.5108	30.369	32.4417		G23	hsa-miR-337-3p	GOI	31.276	31.5508	30.4325	30.5039	31.7082	32.4284	30.1653	32.3173	0.862892		G23	hsa-miR-337-3p	GOI	31.4134	30.4682	32.0683	31.2413		G23	hsa-miR-337-3p	GOI	0.194319	0.0504921	0.509246	1.52168		G23	hsa-miR-337-3p	GOI	4.4414	3.40299	4.97801	4.43988	0.659019
	G24	hsa-miR-494-3p	GOI	32.6184	31.7515	31.23	30.7406	32.3799	33.3314	31.3643	32.7798		G24	hsa-miR-494-3p	GOI	32.7241	31.9691	31.3373	30.8525	32.2478	33.249	31.1606	32.6555	0.847868		G24	hsa-miR-494-3p	GOI	32.3466	31.0949	32.7484	31.908		G24	hsa-miR-494-3p	GOI	0.533861	0.342818	0.707974	1.05702		G24	hsa-miR-494-3p	GOI	5.37468	4.02972	5.65815	5.10663	0.71162
	H03	hsa-miR-144-3p	GOI	30.8809	30.1477	29.1113	29.0752	29.6009	29.5037	28.3936	29.0017		H03	hsa-miR-144-3p	GOI	30.9866	30.3653	29.2187	29.1871	29.4688	29.4213	28.1899	28.8773	0.864956		H03	hsa-miR-144-3p	GOI	30.676	29.2029	29.445	28.5336		H03	hsa-miR-144-3p	GOI	0.439332	0.0223175	0.03359	0.486065		H03	hsa-miR-144-3p	GOI	3.70403	2.13771	2.35476	1.7322	0.854454
	H04	hsa-miR-16-1-3p	GOI	31.1915	31.943	31.2679	32.5505	30.8188	30.956	31.5695	32.7768		H04	hsa-miR-16-1-3p	GOI	31.2972	32.1606	31.3753	32.6624	30.6867	30.8736	31.3658	32.6524	0.765341		H04	hsa-miR-16-1-3p	GOI	31.7289	32.0189	30.7801	32.0091		H04	hsa-miR-16-1-3p	GOI	0.610546	0.910183	0.13222	0.909815		H04	hsa-miR-16-1-3p	GOI	4.75696	4.95367	3.68987	5.20769	0.667458
	H06	hsa-miR-34c-5p	GOI	32.5072	33.4791	33.3453	35.1609	33.0762	35.1676	32.4791	35.1968		H06	hsa-miR-34c-5p	GOI	32.6129	33.6968	33.4526	35.2728	32.9441	35.0852	32.2754	35.0724	1.19746		H06	hsa-miR-34c-5p	GOI	33.1548	34.3627	34.0146	33.6739		H06	hsa-miR-34c-5p	GOI	0.766378	1.28707	1.51399	1.97783		H06	hsa-miR-34c-5p	GOI	6.18288	7.2975	6.92433	6.87248	0.4646
	H08	hsa-miR-454-3p	GOI	29.836	29.5231	29.7322	28.9911	30.5729	30.7457	29.4844	29.9742		H08	hsa-miR-454-3p	GOI	29.9417	29.7408	29.8395	29.103	30.4407	30.6633	29.2807	29.8498	0.522696		H08	hsa-miR-454-3p	GOI	29.8412	29.4713	30.552	29.5652		H08	hsa-miR-454-3p	GOI	0.142109	0.520736	0.157359	0.402424		H08	hsa-miR-454-3p	GOI	2.86927	2.40608	3.46174	2.76382	0.438383
	H09	hsa-let-7f-5p	GOI	29.7069	29.7499	29.2839	29.535	30.3851	29.3767	27.1355	27.8321		H09	hsa-let-7f-5p	GOI	29.8126	29.9676	29.3912	29.6469	30.253	29.2943	26.9318	27.7077	1.17386		H09	hsa-let-7f-5p	GOI	29.8901	29.5191	29.7736	27.3198		H09	hsa-let-7f-5p	GOI	0.109598	0.180837	0.677942	0.548635		H09	hsa-let-7f-5p	GOI	2.91814	2.45387	2.68335	0.518365	1.09983
	H10	hsa-miR-30e-5p	GOI	26.4757	25.9544	26.5054	26.4156	26.5965	27.4702	27.1994	26.8442		H10	hsa-miR-30e-5p	GOI	26.5814	26.1721	26.6127	26.5275	26.4644	27.3878	26.9957	26.7198	0.367251		H10	hsa-miR-30e-5p	GOI	26.3767	26.5701	26.9261	26.8578		H10	hsa-miR-30e-5p	GOI	0.28947	0.0602062	0.652904	0.19512		H10	hsa-miR-30e-5p	GOI	-0.595219	-0.495075	-0.16419	0.0563528	0.300355
	H11	hsa-miR-34a-5p	GOI	26.9692	26.5701	26.5278	26.3137	26.9677	27.7324	26.502	27.4124		H11	hsa-miR-34a-5p	GOI	27.0749	26.7877	26.6351	26.4257	26.8356	27.65	26.2983	27.288	0.449188		H11	hsa-miR-34a-5p	GOI	26.9313	26.5304	27.2428	26.7932		H11	hsa-miR-34a-5p	GOI	0.203099	0.148123	0.575865	0.699828		H11	hsa-miR-34a-5p	GOI	-0.0406393	-0.534792	0.152541	-0.00824231	0.296941
	H14	hsa-miR-29b-3p	GOI	26.5068	25.8989	26.9105	27.1741	26.2723	27.1945	26.1402	27.1189		H14	hsa-miR-29b-3p	GOI	26.6125	26.1166	27.0178	27.286	26.1402	27.1121	25.9365	26.9945	0.524661		H14	hsa-miR-29b-3p	GOI	26.3645	27.1519	26.6262	26.4655		H14	hsa-miR-29b-3p	GOI	0.350714	0.18964	0.687265	0.748098		H14	hsa-miR-29b-3p	GOI	-0.607417	0.0867055	-0.464123	-0.335907	0.299236
	H20	hsa-miR-660-5p	GOI	29.9319	28.9838	29.0067	29.0957	29.7656	30.4623	28.9883	29.9658		H20	hsa-miR-660-5p	GOI	30.0376	29.2014	29.1141	29.2076	29.6335	30.3799	28.7846	29.8414	0.538239		H20	hsa-miR-660-5p	GOI	29.6195	29.1608	30.0067	29.313		H20	hsa-miR-660-5p	GOI	0.591234	0.0661348	0.527784	0.747271		H20	hsa-miR-660-5p	GOI	2.64753	2.09565	2.91639	2.51156	0.342277
	H21	hsa-let-7c-5p	GOI	24.0977	23.8845	23.5006	23.811	24.8404	25.4232	22.8695	23.2651		H21	hsa-let-7c-5p	GOI	24.2035	24.1021	23.6079	23.9229	24.7083	25.3408	22.6658	23.1407	0.846642		H21	hsa-let-7c-5p	GOI	24.1528	23.7654	25.0245	22.9032		H21	hsa-let-7c-5p	GOI	0.0716437	0.22272	0.447202	0.335825		H21	hsa-let-7c-5p	GOI	-2.81917	-3.29978	-2.06574	-3.8982	0.774695
	H22	hsa-miR-28-5p	GOI	27.3951	26.8298	27.5642	26.8574	27.988	27.6126	26.7536	27.9843		H22	hsa-miR-28-5p	GOI	27.5008	27.0475	27.6715	26.9693	27.8559	27.5302	26.5499	27.86	0.470092		H22	hsa-miR-28-5p	GOI	27.2741	27.3204	27.693	27.2049		H22	hsa-miR-28-5p	GOI	0.32053	0.496582	0.230307	0.926338		H22	hsa-miR-28-5p	GOI	0.302166	0.255213	0.602773	0.403526	0.154201
	H23	hsa-miR-324-5p	GOI	28.4051	28.3209	28.6314	28.4559	29.4324	29.2294	28.5151	29.4283		H23	hsa-miR-324-5p	GOI	28.5108	28.5385	28.7388	28.5678	29.3003	29.147	28.3114	29.304	0.39152		H23	hsa-miR-324-5p	GOI	28.5247	28.6533	29.2236	28.8077		H23	hsa-miR-324-5p	GOI	0.0196058	0.120872	0.108365	0.701864		H23	hsa-miR-324-5p	GOI	1.55272	1.5881	2.13337	2.00625	0.293315
	H24	hsa-miR-219a-5p	GOI	33.1466	32.5245	31.8065	33.4081	33.803	35.315	33.1768	34.9032		H24	hsa-miR-219a-5p	GOI	33.2523	32.7422	31.9139	33.52	33.6709	35.2326	32.9731	34.7788	1.07537		H24	hsa-miR-219a-5p	GOI	32.9973	32.7169	34.4517	33.876		H24	hsa-miR-219a-5p	GOI	0.360734	1.13573	1.10428	1.27681		H24	hsa-miR-219a-5p	GOI	6.0253	5.65176	7.36146	7.07457	0.819326
	I01	hsa-miR-19b-3p	GOI	24.8284	24.403	24.6692	24.7794	24.6939	25.467	24.4321	25.3245		I01	hsa-miR-19b-3p	GOI	24.9341	24.6207	24.7765	24.8913	24.5618	25.3846	24.2284	25.2001	0.366356		I01	hsa-miR-19b-3p	GOI	24.7774	24.8339	24.9732	24.7143		I01	hsa-miR-19b-3p	GOI	0.221634	0.0811248	0.581806	0.687153		I01	hsa-miR-19b-3p	GOI	-2.19459	-2.23127	-2.11709	-2.08716	0.066828
	I03	hsa-miR-215-5p	GOI	29.1598	27.449	30.66	29.2096	26.7196	26.8247	30.0973	31.5183		I03	hsa-miR-215-5p	GOI	29.2655	27.6666	30.7674	29.3215	26.5875	26.7423	29.8936	31.394	1.79307		I03	hsa-miR-215-5p	GOI	28.4661	30.0445	26.6649	30.6438		I03	hsa-miR-215-5p	GOI	1.13057	1.02237	0.109478	1.06094		I03	hsa-miR-215-5p	GOI	1.4941	2.97927	-0.425362	3.84235	1.86981
	I04	hsa-miR-30b-5p	GOI	24.5283	24.2716	24.5986	24.8275	25.0141	25.6489	23.6839	24.4592		I04	hsa-miR-30b-5p	GOI	24.634	24.4893	24.7059	24.9394	24.882	25.5665	23.4802	24.3349	0.594126		I04	hsa-miR-30b-5p	GOI	24.5616	24.8226	25.2242	23.9075		I04	hsa-miR-30b-5p	GOI	0.102356	0.165095	0.484019	0.604326		I04	hsa-miR-30b-5p	GOI	-2.41032	-2.24254	-1.86606	-2.89389	0.426286
	I07	hsa-miR-199a-3p	GOI	24.0739	23.8688	23.406	22.915	24.7937	25.3188	23.5499	24.4781		I07	hsa-miR-199a-3p	GOI	24.1796	24.0865	23.5133	23.0269	24.6616	25.2364	23.3462	24.3537	0.729203		I07	hsa-miR-199a-3p	GOI	24.133	23.2701	24.949	23.85		I07	hsa-miR-199a-3p	GOI	0.0658586	0.343974	0.40649	0.71244		I07	hsa-miR-199a-3p	GOI	-2.83892	-3.79508	-2.14127	-2.95144	0.678037
	I08	hsa-miR-335-5p	GOI	29.9169	30.4218	27.9353	28.9778	31.2064	31.7341	25.6532	26.2659		I08	hsa-miR-335-5p	GOI	30.0226	30.6395	28.0426	29.0897	31.0743	31.6517	25.4495	26.1415	2.29185		I08	hsa-miR-335-5p	GOI	30.3311	28.5662	31.363	25.7955		I08	hsa-miR-335-5p	GOI	0.436179	0.7404	0.408241	0.489318		I08	hsa-miR-335-5p	GOI	3.35909	1.50098	4.27272	-1.00593	2.33045
	I10	hsa-miR-21-5p	GOI	20.5139	20.3377	20.4904	20.0001	20.8642	21.221	20.8931	22.3639		I10	hsa-miR-21-5p	GOI	20.6196	20.5554	20.5977	20.112	20.7321	21.1385	20.6894	22.2395	0.632454		I10	hsa-miR-21-5p	GOI	20.5875	20.3549	20.9353	21.4644		I10	hsa-miR-21-5p	GOI	0.045425	0.343439	0.287435	1.09608		I10	hsa-miR-21-5p	GOI	-6.38445	-6.71029	-6.15498	-5.337	0.585903
	I12	hsa-miR-26b-5p	GOI	25.3091	24.7206	25.1437	25.0928	25.4342	26.2285	24.8064	24.5623		I12	hsa-miR-26b-5p	GOI	25.4148	24.9383	25.251	25.2048	25.3021	26.1461	24.6027	24.4379	0.527656		I12	hsa-miR-26b-5p	GOI	25.1765	25.2279	25.7241	24.5203		I12	hsa-miR-26b-5p	GOI	0.336981	0.0327136	0.596761	0.116523		I12	hsa-miR-26b-5p	GOI	-1.79542	-1.83729	-1.36619	-2.28115	0.373944
	I14	hsa-miR-32-5p	GOI	30.5497	29.6755	30.3031	31.1978	30.4105	31.713	30.4215	31.1947		I14	hsa-miR-32-5p	GOI	30.6554	29.8932	30.4104	31.3097	30.2784	31.6306	30.2178	31.0703	0.599968		I14	hsa-miR-32-5p	GOI	30.2743	30.8601	30.9545	30.6441		I14	hsa-miR-32-5p	GOI	0.539013	0.635921	0.956154	0.602809		I14	hsa-miR-32-5p	GOI	3.30234	3.79489	3.86419	3.84266	0.267359
	I18	hsa-miR-455-5p	GOI	29.9713	29.4766	29.8476	30.0929	29.9453	30.4549	29.5128	30.1871		I18	hsa-miR-455-5p	GOI	30.077	29.6943	29.9549	30.2048	29.8131	30.3725	29.3091	30.0627	0.330702		I18	hsa-miR-455-5p	GOI	29.8856	30.0798	30.0928	29.6859		I18	hsa-miR-455-5p	GOI	0.270635	0.176708	0.395492	0.532886		I18	hsa-miR-455-5p	GOI	2.91365	3.01465	3.00253	2.88452	0.0645221
	I23	hsa-miR-19a-3p	GOI	24.5417	24.1973	24.3984	24.3907	24.3982	25.3166	24.3085	25.0035		I23	hsa-miR-19a-3p	GOI	24.6474	24.415	24.5058	24.5026	24.2661	25.2342	24.1048	24.8791	0.355398		I23	hsa-miR-19a-3p	GOI	24.5312	24.5042	24.7502	24.4919		I23	hsa-miR-19a-3p	GOI	0.164351	0.00222351	0.684547	0.547506		I23	hsa-miR-19a-3p	GOI	-2.4408	-2.56099	-2.34012	-2.30947	0.113582
	I24	hsa-miR-150-5p	GOI	23.7619	23.7749	24.135	25.7147	23.7497	25.4844	23.453	23.6522		I24	hsa-miR-150-5p	GOI	23.8676	23.9925	24.2423	25.8266	23.6175	25.402	23.2493	23.5278	0.921109		I24	hsa-miR-150-5p	GOI	23.9301	25.0345	24.5098	23.3886		I24	hsa-miR-150-5p	GOI	0.0883291	1.12031	1.26182	0.196932		I24	hsa-miR-150-5p	GOI	-3.04188	-2.03072	-2.5805	-3.41286	0.5971
	J01	hsa-miR-15a-5p	GOI	25.8471	25.9065	25.2926	25.5355	26.2144	26.9083	25.0106	26.1877		J01	hsa-miR-15a-5p	GOI	25.9528	26.1242	25.4	25.6474	26.0823	26.8259	24.8069	26.0633	0.593769		J01	hsa-miR-15a-5p	GOI	26.0385	25.5237	26.4541	25.4351		J01	hsa-miR-15a-5p	GOI	0.121189	0.174955	0.525772	0.888442		J01	hsa-miR-15a-5p	GOI	-0.933462	-1.54151	-0.636184	-1.36633	0.411184
	J02	hsa-let-7d-3p	GOI	30.0558	30.3443	30.2038	31.1139	30.6459	30.7401	29.8035	30.1336		J02	hsa-let-7d-3p	GOI	30.1615	30.5619	30.3111	31.2258	30.5138	30.6577	29.5998	30.0093	0.484362		J02	hsa-let-7d-3p	GOI	30.3617	30.7685	30.5858	29.8045		J02	hsa-let-7d-3p	GOI	0.283167	0.646806	0.101765	0.289527		J02	hsa-let-7d-3p	GOI	3.38973	3.7033	3.4955	3.00312	0.293664
	J05	hsa-miR-497-5p	GOI	26.3168	25.9402	25.8025	26.0969	26.5313	27.1962	25.656	26.336		J05	hsa-miR-497-5p	GOI	26.4225	26.1579	25.9099	26.2089	26.3992	27.1138	25.4523	26.2116	0.472056		J05	hsa-miR-497-5p	GOI	26.2902	26.0594	26.7565	25.832		J05	hsa-miR-497-5p	GOI	0.187154	0.211429	0.505288	0.536904		J05	hsa-miR-497-5p	GOI	-0.681761	-1.00583	-0.333796	-0.969448	0.311699
	J06	hsa-miR-877-5p	GOI	33.3393	31.9353	33.1585	32.6355	34.3631	32.5695	32.9929	32.5628		J06	hsa-miR-877-5p	GOI	33.445	32.153	33.2658	32.7475	34.231	32.4871	32.7892	32.4384	0.672267		J06	hsa-miR-877-5p	GOI	32.799	33.0066	33.359	32.6138		J06	hsa-miR-877-5p	GOI	0.91361	0.36653	1.23311	0.248097		J06	hsa-miR-877-5p	GOI	5.82701	5.94145	6.26876	5.81239	0.212232
	J08	hsa-miR-10b-5p	GOI	24.211	24.6697	24.631	25.319	25.5945	25.5418	24.5441	24.9075		J08	hsa-miR-10b-5p	GOI	24.3167	24.8874	24.7383	25.4309	25.4624	25.4594	24.3405	24.7831	0.477854		J08	hsa-miR-10b-5p	GOI	24.6021	25.0846	25.4609	24.5618		J08	hsa-miR-10b-5p	GOI	0.403514	0.489721	0.00209799	0.312993		J08	hsa-miR-10b-5p	GOI	-2.36991	-1.98058	-1.62935	-2.23965	0.326587
	J09	hsa-let-7i-5p	GOI	24.6477	24.4283	24.236	24.4138	25.1007	25.6146	23.918	24.7306		J09	hsa-let-7i-5p	GOI	24.7535	24.646	24.3434	24.5257	24.9685	25.5322	23.7143	24.6062	0.51768		J09	hsa-let-7i-5p	GOI	24.6997	24.4345	25.2504	24.1602		J09	hsa-let-7i-5p	GOI	0.075982	0.128909	0.398568	0.63068		J09	hsa-let-7i-5p	GOI	-2.27224	-2.63068	-1.8399	-2.64119	0.378485
	J10	hsa-miR-202-5p	GOI	33.7754	32.887	34.0965	34.8241	34.2184	34.3543	33.7658	34.1026		J10	hsa-miR-202-5p	GOI	33.8811	33.1047	34.2039	34.936	34.0863	34.2719	33.5622	33.9782	0.535456		J10	hsa-miR-202-5p	GOI	33.4929	34.57	34.1791	33.7702		J10	hsa-miR-202-5p	GOI	0.549026	0.517731	0.13124	0.294199		J10	hsa-miR-202-5p	GOI	6.52091	7.50477	7.0888	6.96876	0.404741
	J11	hsa-miR-652-3p	GOI	29.1892	28.3649	28.2172	28.5988	29.1602	29.7851	26.9571	27.3747		J11	hsa-miR-652-3p	GOI	29.2949	28.5825	28.3246	28.7107	29.028	29.7027	26.7534	27.2503	1.00258		J11	hsa-miR-652-3p	GOI	28.9387	28.5176	29.3654	27.0018		J11	hsa-miR-652-3p	GOI	0.503737	0.273072	0.477059	0.351352		J11	hsa-miR-652-3p	GOI	1.96676	1.45246	2.27509	0.200415	0.914156
	J12	hsa-miR-126-5p	GOI	26.1215	25.5907	25.7183	26.1415	26.3194	27.1372	24.7723	25.4975		J12	hsa-miR-126-5p	GOI	26.2272	25.8083	25.8256	26.2534	26.1873	27.0548	24.5686	25.3732	0.728094		J12	hsa-miR-126-5p	GOI	26.0177	26.0395	26.621	24.9709		J12	hsa-miR-126-5p	GOI	0.296178	0.302509	0.613384	0.568906		J12	hsa-miR-126-5p	GOI	-0.954223	-1.02568	-0.469253	-1.83054	0.564117
	J13	hsa-miR-30e-3p	GOI	28.269	28.3011	28.5675	28.1198	29.2135	29.3988	27.5134	27.9495		J13	hsa-miR-30e-3p	GOI	28.3747	28.5187	28.6748	28.2317	29.0814	29.3164	27.3097	27.8251	0.648044		J13	hsa-miR-30e-3p	GOI	28.4467	28.4533	29.1989	27.5674		J13	hsa-miR-30e-3p	GOI	0.101822	0.313322	0.166151	0.364429		J13	hsa-miR-30e-3p	GOI	1.47478	1.38808	2.10861	0.76597	0.549283
	J14	hsa-miR-181c-5p	GOI	32.3636	31.3825	32.2642	32.9772	31.8695	32.1968	32.4202	32.3268		J14	hsa-miR-181c-5p	GOI	32.4693	31.6002	32.3715	33.0891	31.7373	32.1144	32.2165	32.2024	0.458079		J14	hsa-miR-181c-5p	GOI	32.0347	32.7303	31.9259	32.2095		J14	hsa-miR-181c-5p	GOI	0.614542	0.507395	0.266642	0.00999372		J14	hsa-miR-181c-5p	GOI	5.06276	5.66514	4.83561	5.40806	0.366925
	J15	hsa-miR-9-3p	GOI	34.3891	33.8	36.4907	35.948	35.3859	33.6652	35.1274	35.6361		J15	hsa-miR-9-3p	GOI	34.4948	34.0176	36.598	36.0599	35.2538	33.5828	34.9238	35.5117	1.01513		J15	hsa-miR-9-3p	GOI	34.2562	36.329	34.4183	35.2177		J15	hsa-miR-9-3p	GOI	0.337398	0.380517	1.18158	0.415738		J15	hsa-miR-9-3p	GOI	7.28425	9.26378	7.32801	8.4163	0.950958
	J17	hsa-miR-152-3p	GOI	26.7372	26.8178	26.1561	25.9956	27.6295	27.8024	26.2443	27.0064		J17	hsa-miR-152-3p	GOI	26.8429	27.0354	26.2635	26.1075	27.4974	27.72	26.0406	26.882	0.625728		J17	hsa-miR-152-3p	GOI	26.9391	26.1855	27.6087	26.4613		J17	hsa-miR-152-3p	GOI	0.136143	0.110264	0.157419	0.594931		J17	hsa-miR-152-3p	GOI	-0.0328243	-0.879684	0.518419	-0.340116	0.584407
	J18	hsa-miR-93-5p	GOI	26.8141	26.5312	25.9486	26.1897	27.5878	27.9913	25.9988	26.4013		J18	hsa-miR-93-5p	GOI	26.9198	26.7489	26.0559	26.3016	27.4557	27.9089	25.7951	26.2769	0.722327		J18	hsa-miR-93-5p	GOI	26.8343	26.1788	27.6823	26.036		J18	hsa-miR-93-5p	GOI	0.120844	0.173722	0.320455	0.340711		J18	hsa-miR-93-5p	GOI	-0.137643	-0.886427	0.592024	-0.765419	0.678866
	J19	hsa-miR-365a-3p	GOI	27.8439	27.6756	27.2983	27.5555	29.6394	29.2399	25.7605	26.2683		J19	hsa-miR-365a-3p	GOI	27.9497	27.8933	27.4056	27.6674	29.5073	29.1575	25.5568	26.1439	1.34058		J19	hsa-miR-365a-3p	GOI	27.9215	27.5365	29.3324	25.8504		J19	hsa-miR-365a-3p	GOI	0.0398672	0.185112	0.247318	0.4151		J19	hsa-miR-365a-3p	GOI	0.9495	0.471298	2.24213	-0.951059	1.31868
	J20	hsa-miR-29c-3p	GOI	24.2297	23.7775	24.7378	24.868	24.2364	24.6394	23.621	24.455		J20	hsa-miR-29c-3p	GOI	24.3354	23.9952	24.8452	24.9799	24.1043	24.557	23.4174	24.3306	0.497798		J20	hsa-miR-29c-3p	GOI	24.1653	24.9125	24.3307	23.874		J20	hsa-miR-29c-3p	GOI	0.240543	0.0952742	0.320142	0.645751		J20	hsa-miR-29c-3p	GOI	-2.80667	-2.15264	-2.75961	-2.92745	0.346586
	J22	hsa-miR-133a-3p	GOI	25.7033	26.1254	28.5312	26.8124	27.4637	26.8362	25.7638	26.8132		J22	hsa-miR-133a-3p	GOI	25.809	26.3431	28.6385	26.9243	27.3316	26.7538	25.5601	26.6888	0.956598		J22	hsa-miR-133a-3p	GOI	26.0761	27.7814	27.0427	26.1244		J22	hsa-miR-133a-3p	GOI	0.377635	1.21214	0.408588	0.798152		J22	hsa-miR-133a-3p	GOI	-0.895911	0.716215	-0.0475859	-0.676977	0.723824
	J23	hsa-miR-124-3p	GOI	30.3822	30.3604	32.9054	35.322	31.1152	31.2546	31.8423	33.4129		J23	hsa-miR-124-3p	GOI	30.4879	30.5781	33.0127	35.4339	30.9831	31.1722	31.6386	33.2885	1.71511		J23	hsa-miR-124-3p	GOI	30.533	34.2233	31.0776	32.4636		J23	hsa-miR-124-3p	GOI	0.0637195	1.71203	0.133692	1.16664		J23	hsa-miR-124-3p	GOI	3.56104	7.1581	3.98735	5.66216	1.64903
	J24	hsa-miR-190a-5p	GOI	31.1914	30.7157	30.6682	30.0938	32.2817	31.8156	29.4211	30.5986		J24	hsa-miR-190a-5p	GOI	31.2971	30.9334	30.7756	30.2057	32.1496	31.7332	29.2174	30.4742	0.918322		J24	hsa-miR-190a-5p	GOI	31.1152	30.4906	31.9414	29.8458		J24	hsa-miR-190a-5p	GOI	0.257175	0.402981	0.294436	0.88869		J24	hsa-miR-190a-5p	GOI	4.14327	3.42544	4.85116	3.0444	0.799278
	K04	hsa-miR-223-3p	GOI	25.2546	24.5183	23.4729	23.9273	25.5642	26.1331	24.3773	24.9237		K04	hsa-miR-223-3p	GOI	25.3603	24.736	23.5802	24.0392	25.4321	26.0507	24.1736	24.7993	0.822411		K04	hsa-miR-223-3p	GOI	25.0482	23.8097	25.7414	24.4864		K04	hsa-miR-223-3p	GOI	0.441483	0.324517	0.437422	0.442474		K04	hsa-miR-223-3p	GOI	-1.9238	-3.25548	-1.34885	-2.31497	0.801566
	K07	hsa-miR-410-3p	GOI	31.769	33.0063	31.6749	31.355	34.5736	35.4942	33.6465	33.3882		K07	hsa-miR-410-3p	GOI	31.8747	33.224	31.7822	31.4669	34.4415	35.4118	33.4429	33.2638	1.37358		K07	hsa-miR-410-3p	GOI	32.5493	31.6246	34.9266	33.3533		K07	hsa-miR-410-3p	GOI	0.954067	0.22296	0.686128	0.12658		K07	hsa-miR-410-3p	GOI	5.57738	4.55938	7.83635	6.55193	1.39784
	K08	hsa-miR-17-5p	GOI	26.9459	26.4247	26.2742	26.1585	27.8162	28.6848	25.8134	26.5325		K08	hsa-miR-17-5p	GOI	27.0516	26.6423	26.3815	26.2704	27.6841	28.6024	25.6097	26.4081	0.936299		K08	hsa-miR-17-5p	GOI	26.847	26.326	28.1433	26.0089		K08	hsa-miR-17-5p	GOI	0.289423	0.0785969	0.6493	0.564564		K08	hsa-miR-17-5p	GOI	-0.125001	-0.739225	1.05298	-0.792504	0.857861
	K09	hsa-miR-376a-3p	GOI	27.3758	27.5705	27.0028	26.2064	28.6729	28.7752	27.4134	28.551		K09	hsa-miR-376a-3p	GOI	27.4815	27.7881	27.1102	26.3183	28.5408	28.6928	27.2097	28.4266	0.82576		K09	hsa-miR-376a-3p	GOI	27.6348	26.7143	28.6168	27.8181		K09	hsa-miR-376a-3p	GOI	0.216852	0.559921	0.107471	0.860487		K09	hsa-miR-376a-3p	GOI	0.662832	-0.350936	1.5265	1.0167	0.793408
	K14	hsa-miR-148b-3p	GOI	28.4722	28.2295	28.361	28.9301	30.2027	30.3381	28.0654	28.6535		K14	hsa-miR-148b-3p	GOI	28.5779	28.4472	28.4683	29.042	30.0705	30.2557	27.8617	28.5291	0.839954		K14	hsa-miR-148b-3p	GOI	28.5125	28.7552	30.1631	28.1954		K14	hsa-miR-148b-3p	GOI	0.0924373	0.405665	0.130911	0.471977		K14	hsa-miR-148b-3p	GOI	1.54055	1.68999	3.07283	1.39399	0.775135
	K15	hsa-miR-127-3p	GOI	27.3869	28.4043	27.4995	26.9224	28.7048	28.0171	27.9498	29.0417		K15	hsa-miR-127-3p	GOI	27.4926	28.622	27.6068	27.0343	28.5727	27.9347	27.7461	28.9173	0.651262		K15	hsa-miR-127-3p	GOI	28.0573	27.3206	28.2537	28.3317		K15	hsa-miR-127-3p	GOI	0.798629	0.404873	0.451113	0.828126		K15	hsa-miR-127-3p	GOI	1.08531	0.255369	1.16341	1.5303	0.538325
	K16	hsa-miR-598-3p	GOI	31.8677	32.1714	32.2698	31.8684	32.9752	35.3593	31.309	33.8543		K16	hsa-miR-598-3p	GOI	31.9734	32.389	32.3771	31.9803	32.8431	35.2768	31.1054	33.7299	1.28232		K16	hsa-miR-598-3p	GOI	32.1812	32.1787	34.06	32.4176		K16	hsa-miR-598-3p	GOI	0.293889	0.280605	1.72095	1.85584		K16	hsa-miR-598-3p	GOI	5.20926	5.11353	6.96968	5.61621	0.856528
	K18	hsa-let-7d-5p	GOI	26.5842	26.272	25.9181	25.997	27.3968	27.761	25.2384	25.7535		K18	hsa-let-7d-5p	GOI	26.6899	26.4896	26.0255	26.1089	27.2647	27.6786	25.0347	25.6291	0.857592		K18	hsa-let-7d-5p	GOI	26.5898	26.0672	27.4716	25.3319		K18	hsa-let-7d-5p	GOI	0.141643	0.0589778	0.2927	0.420299		K18	hsa-let-7d-5p	GOI	-0.382183	-0.998016	0.381345	-1.46954	0.800799
	K19	hsa-miR-135b-5p	GOI	33.7583	31.1713	33.4606	31.4745	33.3753	32.9183	33.288	34.5006		K19	hsa-miR-135b-5p	GOI	33.864	31.389	33.5679	31.5865	33.2432	32.8359	33.0843	34.3762	1.04535		K19	hsa-miR-135b-5p	GOI	32.6265	32.5772	33.0396	33.7302		K19	hsa-miR-135b-5p	GOI	1.75012	1.4011	0.287982	0.913559		K19	hsa-miR-135b-5p	GOI	5.65451	5.512	5.94929	6.92882	0.638302
	K20	hsa-miR-495-3p	GOI	31.1927	30.9711	30.8294	30.1222	31.3544	31.4694	30.6368	32.576		K20	hsa-miR-495-3p	GOI	31.2984	31.1888	30.9368	30.2341	31.2223	31.387	30.4331	32.4516	0.673676		K20	hsa-miR-495-3p	GOI	31.2436	30.5855	31.3046	31.4424		K20	hsa-miR-495-3p	GOI	0.0775318	0.496836	0.116415	1.42725		K20	hsa-miR-495-3p	GOI	4.27162	3.52027	4.21436	4.64094	0.467605
	K21	hsa-miR-299-5p	GOI	31.4483	31.5588	30.19	30.5466	32.791	33.9558	30.4904	32.177		K21	hsa-miR-299-5p	GOI	31.554	31.7764	30.2973	30.6585	32.6589	33.8734	30.2867	32.0526	1.24326		K21	hsa-miR-299-5p	GOI	31.6652	30.4779	33.2661	31.1696		K21	hsa-miR-299-5p	GOI	0.157262	0.255384	0.858774	1.24868		K21	hsa-miR-299-5p	GOI	4.69327	3.41271	6.17587	4.36822	1.14598
	K22	hsa-miR-34c-3p	GOI	29.2154	28.6354	28.8593	29.2014	29.4463	30.7663	28.244	29.2471		K22	hsa-miR-34c-3p	GOI	29.3211	28.8531	28.9667	29.3133	29.3142	30.6839	28.0403	29.1227	0.733682		K22	hsa-miR-34c-3p	GOI	29.0871	29.14	29.9991	28.5815		K22	hsa-miR-34c-3p	GOI	0.330934	0.245075	0.968496	0.765358		K22	hsa-miR-34c-3p	GOI	2.11512	2.07479	2.90878	1.7801	0.483051
	L01	hsa-miR-145-5p	GOI	19.3123	19.4783	20.6773	19.8705	20.9914	20.0005	18.9928	19.9034		L01	hsa-miR-145-5p	GOI	19.418	19.696	20.7846	19.9824	20.8593	19.9181	18.7891	19.779	0.67954		L01	hsa-miR-145-5p	GOI	19.557	20.3835	20.3887	19.2841		L01	hsa-miR-145-5p	GOI	0.196527	0.56723	0.665543	0.699964		L01	hsa-miR-145-5p	GOI	-7.41497	-6.68168	-6.70156	-7.51733	0.449196
	L04	hsa-let-7a-5p	GOI	23.1988	22.7704	22.5762	22.7588	23.7898	24.0909	21.4626	21.8466		L04	hsa-let-7a-5p	GOI	23.3045	22.988	22.6835	22.8707	23.6577	24.0085	21.2589	21.7223	0.928892		L04	hsa-let-7a-5p	GOI	23.1463	22.7771	23.8331	21.4906		L04	hsa-let-7a-5p	GOI	0.223811	0.132375	0.248036	0.32762		L04	hsa-let-7a-5p	GOI	-3.82569	-4.28806	-3.25718	-5.31082	0.86933
	L07	hsa-miR-615-3p	GOI	30.8777	31.3444	30.8696	31.5643	32.4476	31.8538	30.9671	32.4871		L07	hsa-miR-615-3p	GOI	30.9834	31.5621	30.977	31.6762	32.3155	31.7714	30.7634	32.3627	0.607071		L07	hsa-miR-615-3p	GOI	31.2727	31.3266	32.0434	31.5631		L07	hsa-miR-615-3p	GOI	0.409202	0.494405	0.384737	1.1309		L07	hsa-miR-615-3p	GOI	4.30075	4.26139	4.95316	4.76165	0.342189
	L08	hsa-miR-128-3p	GOI	30.7965	30.6954	30.9266	31.3237	31.31	31.6514	30.6584	31.8818		L08	hsa-miR-128-3p	GOI	30.9022	30.9131	31.0339	31.4356	31.1779	31.569	30.4547	31.7574	0.421086		L08	hsa-miR-128-3p	GOI	30.9076	31.2347	31.3735	31.106		L08	hsa-miR-128-3p	GOI	0.0076927	0.284031	0.276558	0.921212		L08	hsa-miR-128-3p	GOI	3.93567	4.16955	4.2832	4.30463	0.169121
	L09	hsa-miR-766-3p	GOI	32.6834	30.313	31.588	31.6909	31.3999	31.7764	30.8364	33.1125		L09	hsa-miR-766-3p	GOI	32.7891	30.5307	31.6953	31.8028	31.2678	31.694	30.6327	32.9881	0.889953		L09	hsa-miR-766-3p	GOI	31.6599	31.7491	31.4809	31.8104		L09	hsa-miR-766-3p	GOI	1.59692	0.0759839	0.301325	1.66551		L09	hsa-miR-766-3p	GOI	4.6879	4.68387	4.39061	5.00899	0.252587
	L12	hsa-miR-193a-5p	GOI	27.8482	27.559	27.1169	27.4784	28.3846	28.0951	25.8719	26.0019		L12	hsa-miR-193a-5p	GOI	27.9539	27.7767	27.2243	27.5903	28.2525	28.0127	25.6682	25.8775	0.988941		L12	hsa-miR-193a-5p	GOI	27.8653	27.4073	28.1326	25.7729		L12	hsa-miR-193a-5p	GOI	0.125333	0.258869	0.169537	0.147976		L12	hsa-miR-193a-5p	GOI	0.893344	0.342112	1.04233	-1.02855	0.943278
	L15	hsa-miR-192-5p	GOI	28.5681	26.6875	29.8319	28.7544	26.5386	26.5406	30.2258	30.5378		L15	hsa-miR-192-5p	GOI	28.6738	26.9051	29.9393	28.8663	26.4065	26.4582	30.0221	30.4134	1.66032		L15	hsa-miR-192-5p	GOI	27.7895	29.4028	26.4323	30.2178		L15	hsa-miR-192-5p	GOI	1.25064	0.758681	0.0365423	0.276734		L15	hsa-miR-192-5p	GOI	0.817513	2.3376	-0.65793	3.41635	1.779
	L16	hsa-miR-29a-3p	GOI	24.6441	24.2993	24.9002	25.1879	24.9626	25.3064	24.3322	24.988		L16	hsa-miR-29a-3p	GOI	24.7498	24.5169	25.0075	25.2998	24.8304	25.224	24.1285	24.8636	0.378917		L16	hsa-miR-29a-3p	GOI	24.6334	25.1537	25.0272	24.4961		L16	hsa-miR-29a-3p	GOI	0.164693	0.206685	0.278272	0.519772		L16	hsa-miR-29a-3p	GOI	-2.33858	-1.91153	-2.06306	-2.30536	0.203341
	L17	hsa-miR-18a-3p	GOI	31.4975	31.7484	31.6252	30.8471	32.3944	32.7792	31.6894	33.0683		L17	hsa-miR-18a-3p	GOI	31.6033	31.9661	31.7326	30.959	32.2623	32.6968	31.4857	32.9439	0.65554		L17	hsa-miR-18a-3p	GOI	31.7847	31.3458	32.4795	32.2148		L17	hsa-miR-18a-3p	GOI	0.256535	0.547011	0.307187	1.0311		L17	hsa-miR-18a-3p	GOI	4.81269	4.2806	5.38926	5.41337	0.539234
	L19	hsa-miR-9-5p	GOI	29.2994	28.6301	31.9086	31.325	30.4869	30.2354	29.8739	30.9724		L19	hsa-miR-9-5p	GOI	29.4051	28.8478	32.0159	31.4369	30.3548	30.153	29.6703	30.848	1.05928		L19	hsa-miR-9-5p	GOI	29.1264	31.7264	30.2539	30.2591		L19	hsa-miR-9-5p	GOI	0.394056	0.409458	0.1427	0.832824		L19	hsa-miR-9-5p	GOI	2.15446	4.66122	3.16361	3.45773	1.03193
	L20	hsa-miR-142-5p	GOI	28.3612	28.3131	28.2225	28.8158	28.4733	29.5654	27.7651	28.5607		L20	hsa-miR-142-5p	GOI	28.4669	28.5308	28.3298	28.9277	28.3412	29.483	27.5614	28.4363	0.546387		L20	hsa-miR-142-5p	GOI	28.4988	28.6288	28.9121	27.9989		L20	hsa-miR-142-5p	GOI	0.045155	0.422775	0.807403	0.618682		L20	hsa-miR-142-5p	GOI	1.52686	1.56361	1.8218	1.19744	0.25616
	L23	hsa-miR-197-3p	GOI	28.5656	27.9993	28.2253	28.3869	29.1626	29.4819	27.6521	28.2036		L23	hsa-miR-197-3p	GOI	28.6713	28.2169	28.3326	28.4988	29.0304	29.3995	27.4484	28.0793	0.597354		L23	hsa-miR-197-3p	GOI	28.4441	28.4157	29.215	27.7638		L23	hsa-miR-197-3p	GOI	0.321285	0.117501	0.260935	0.446106		L23	hsa-miR-197-3p	GOI	1.47217	1.35053	2.12468	0.962391	0.483158
	M02	hsa-miR-15b-5p	GOI	27.151	26.7875	26.2366	25.6271	28.2124	29.3139	25.6164	25.9635		M02	hsa-miR-15b-5p	GOI	27.2568	27.0051	26.344	25.739	28.0803	29.2315	25.4127	25.8391	1.30665		M02	hsa-miR-15b-5p	GOI	27.131	26.0415	28.6559	25.6259		M02	hsa-miR-15b-5p	GOI	0.177914	0.427763	0.813989	0.301538		M02	hsa-miR-15b-5p	GOI	0.158986	-1.0237	1.56562	-1.17551	1.27147
	M04	hsa-miR-196b-5p	GOI	27.7228	30.4988	29.3667	30.4633	31.3832	31.3403	31.5808	30.6281		M04	hsa-miR-196b-5p	GOI	27.8285	30.7164	29.474	30.5752	31.2511	31.2579	31.3771	30.5037	1.19649		M04	hsa-miR-196b-5p	GOI	29.2725	30.0246	31.2545	30.9404		M04	hsa-miR-196b-5p	GOI	2.0421	0.778666	0.00479477	0.617568		M04	hsa-miR-196b-5p	GOI	2.3005	2.9594	4.16424	4.13898	0.918847
	M05	hsa-miR-296-5p	GOI	31.5529	31.5113	30.4841	30.3657	31.6902	30.7904	30.2051	30.7477		M05	hsa-miR-296-5p	GOI	31.6586	31.7289	30.5914	30.4776	31.5581	30.708	30.0014	30.6233	0.642259		M05	hsa-miR-296-5p	GOI	31.6938	30.5345	31.1331	30.3123		M05	hsa-miR-296-5p	GOI	0.0497652	0.0804444	0.601064	0.439782		M05	hsa-miR-296-5p	GOI	4.72179	3.46933	4.04278	3.51092	0.585187
	M06	hsa-miR-20b-5p	GOI	34.5231	35.4615	33.7405	32.5998	34.1259	35.582	32.3717	32.8243		M06	hsa-miR-20b-5p	GOI	34.6288	35.6792	33.8478	32.7117	33.9938	35.4996	32.168	32.6999	1.31578		M06	hsa-miR-20b-5p	GOI	35.154	33.2798	34.7467	32.434		M06	hsa-miR-20b-5p	GOI	0.742681	0.80337	1.0648	0.376129		M06	hsa-miR-20b-5p	GOI	8.18203	6.21458	7.65642	5.63254	1.19585
	M09	hsa-miR-375	GOI	27.5881	26.9191	32.2438	31.5789	27.25	27.3783	35.6435	34.7548		M09	hsa-miR-375	GOI	27.6938	27.1367	32.3512	31.6908	27.1179	27.2959	35.4398	34.6305	3.52839		M09	hsa-miR-375	GOI	27.4153	32.021	27.2069	35.0351		M09	hsa-miR-375	GOI	0.393893	0.466921	0.125853	0.572291		M09	hsa-miR-375	GOI	0.443303	4.95581	0.116633	8.23372	3.88597
	M11	hsa-miR-361-3p	GOI	30.3317	29.7778	30.4874	30.9701	30.0672	30.6561	30.2906	30.954		M11	hsa-miR-361-3p	GOI	30.4374	29.9954	30.5947	31.0821	29.9351	30.5737	30.0869	30.8296	0.411113		M11	hsa-miR-361-3p	GOI	30.2164	30.8384	30.2544	30.4582		M11	hsa-miR-361-3p	GOI	0.312497	0.344622	0.45157	0.525198		M11	hsa-miR-361-3p	GOI	3.24445	3.77319	3.16411	3.65681	0.300463
	M12	hsa-miR-21-3p	GOI	28.733	28.133	28.3775	27.6774	28.5339	28.6968	28.5434	30.1268		M12	hsa-miR-21-3p	GOI	28.8387	28.3507	28.4849	27.7893	28.4018	28.6143	28.3397	30.0025	0.639614		M12	hsa-miR-21-3p	GOI	28.5947	28.1371	28.5081	29.1711		M12	hsa-miR-21-3p	GOI	0.345092	0.491856	0.150274	1.17577		M12	hsa-miR-21-3p	GOI	1.62276	1.07189	1.41781	2.36965	0.548722
	M15	hsa-miR-222-3p	GOI	25.4813	25.4367	25.8456	26.2146	26.4528	26.4343	25.6246	26.0932		M15	hsa-miR-222-3p	GOI	25.587	25.6543	25.9529	26.3265	26.3207	26.3519	25.4209	25.9689	0.366486		M15	hsa-miR-222-3p	GOI	25.6207	26.1397	26.3363	25.6949		M15	hsa-miR-222-3p	GOI	0.0476238	0.264182	0.0220983	0.387456		M15	hsa-miR-222-3p	GOI	-1.35131	-0.925485	-0.753959	-1.10653	0.255697
	M17	hsa-miR-154-5p	GOI	29.6678	29.6555	29.6719	29.163	30.5407	30.2642	29.8639	31.3124		M17	hsa-miR-154-5p	GOI	29.7735	29.8731	29.7793	29.2749	30.4086	30.1818	29.6603	31.188	0.581396		M17	hsa-miR-154-5p	GOI	29.8233	29.5271	30.2952	30.4241		M17	hsa-miR-154-5p	GOI	0.0704421	0.35663	0.160405	1.08027		M17	hsa-miR-154-5p	GOI	2.85137	2.4619	3.2049	3.6227	0.495453
	M18	hsa-miR-708-5p	GOI	30.2306	30.7481	29.8587	29.745	31.607	31.5586	29.582	30.6672		M18	hsa-miR-708-5p	GOI	30.3363	30.9658	29.9661	29.8569	31.4749	31.4762	29.3783	30.5428	0.765859		M18	hsa-miR-708-5p	GOI	30.651	29.9115	31.4755	29.9605		M18	hsa-miR-708-5p	GOI	0.445108	0.0771956	0.00090615	0.823382		M18	hsa-miR-708-5p	GOI	3.67907	2.8463	4.38527	3.15913	0.672824
	M19	hsa-let-7b-5p	GOI	23.2895	22.9335	22.6555	22.9615	24.4209	24.3965	22.4739	22.6231		M19	hsa-let-7b-5p	GOI	23.3952	23.1511	22.7629	23.0734	24.2888	24.3141	22.2702	22.4988	0.758523		M19	hsa-let-7b-5p	GOI	23.2732	22.9181	24.3014	22.3845		M19	hsa-let-7b-5p	GOI	0.172609	0.219574	0.0179026	0.161626		M19	hsa-let-7b-5p	GOI	-3.6988	-4.14706	-2.78885	-4.41694	0.713728
	M20	hsa-miR-95-3p	GOI	29.7469	29.6932	29.3001	30.4365	31.2441	30.9699	29.1386	30.1848		M20	hsa-miR-95-3p	GOI	29.8526	29.9109	29.4074	30.5484	31.112	30.8875	28.9349	30.0604	0.734852		M20	hsa-miR-95-3p	GOI	29.8818	29.9779	30.9997	29.4976		M20	hsa-miR-95-3p	GOI	0.0411659	0.80683	0.158742	0.795883		M20	hsa-miR-95-3p	GOI	2.90979	2.91273	3.90943	2.69623	0.544445
	M22	hsa-miR-151a-5p	GOI	26.6743	26.1509	26.3805	26.4193	27.6537	27.969	25.7811	26.4585		M22	hsa-miR-151a-5p	GOI	26.7801	26.3685	26.4878	26.5312	27.5215	27.8866	25.5774	26.3341	0.7236		M22	hsa-miR-151a-5p	GOI	26.5743	26.5095	27.7041	25.9558		M22	hsa-miR-151a-5p	GOI	0.290994	0.0306705	0.258147	0.535044		M22	hsa-miR-151a-5p	GOI	-0.397673	-0.55565	0.613805	-0.845634	0.634455
	M23	hsa-miR-502-5p	GOI	28.6216	28.2761	28.2225	28.2959	28.8043	29.8836	26.3638	27.6398		M23	hsa-miR-502-5p	GOI	28.7273	28.4938	28.3299	28.4078	28.6722	29.8012	26.1601	27.5154	1.05619		M23	hsa-miR-502-5p	GOI	28.6105	28.3688	29.2367	26.8378		M23	hsa-miR-502-5p	GOI	0.165169	0.0551257	0.798356	0.958346		M23	hsa-miR-502-5p	GOI	1.63858	1.30365	2.1464	0.0363404	0.899346
	M24	hsa-miR-345-5p	GOI	29.506	28.9962	28.8469	29.2455	29.6762	30.6253	28.8203	29.698		M24	hsa-miR-345-5p	GOI	29.6117	29.2139	28.9542	29.3574	29.5441	30.5429	28.6166	29.5736	0.566325		M24	hsa-miR-345-5p	GOI	29.4128	29.1558	30.0435	29.0951		M24	hsa-miR-345-5p	GOI	0.281348	0.285107	0.706249	0.676722		M24	hsa-miR-345-5p	GOI	2.44083	2.09061	2.95319	2.29368	0.368223
	N02	hsa-miR-134-5p	GOI	31.2711	31.5646	30.6735	29.7195	32.3422	31.5455	30.873	32.0863		N02	hsa-miR-134-5p	GOI	31.3768	31.7823	30.7808	29.8314	32.2101	31.4631	30.6693	31.9619	0.787639		N02	hsa-miR-134-5p	GOI	31.5795	30.3061	31.8366	31.3156		N02	hsa-miR-134-5p	GOI	0.286736	0.671336	0.528192	0.914062		N02	hsa-miR-134-5p	GOI	4.60758	3.24092	4.74635	4.51419	0.697446
	N03	hsa-miR-382-5p	GOI	29.5305	29.764	29.6214	28.8428	31.403	30.7141	30.3045	31.5015		N03	hsa-miR-382-5p	GOI	29.6362	29.9817	29.7287	28.9547	31.2709	30.6316	30.1008	31.3771	0.833756		N03	hsa-miR-382-5p	GOI	29.809	29.3417	30.9513	30.739		N03	hsa-miR-382-5p	GOI	0.244296	0.547273	0.452025	0.902431		N03	hsa-miR-382-5p	GOI	2.83699	2.27652	3.861	3.93755	0.808776
	N04	hsa-miR-490-3p	GOI	31.195	32.1593	34.2261	31.6749	33.3912	31.6323	29.8002	31.2544		N04	hsa-miR-490-3p	GOI	31.3007	32.3769	34.3334	31.7868	33.2591	31.5499	29.5965	31.13	1.43366		N04	hsa-miR-490-3p	GOI	31.8388	33.0601	32.4045	30.3633		N04	hsa-miR-490-3p	GOI	0.761032	1.80075	1.20863	1.08434		N04	hsa-miR-490-3p	GOI	4.86685	5.99494	5.31422	3.56183	1.02592
	N05	hsa-miR-200c-3p	GOI	27.4855	25.8805	31.2226	30.1834	26.5544	26.9975	31.8703	32.4787		N05	hsa-miR-200c-3p	GOI	27.5912	26.0981	31.3299	30.2953	26.4223	26.9151	31.6666	32.3543	2.58592		N05	hsa-miR-200c-3p	GOI	26.8447	30.8126	26.6687	32.0104		N05	hsa-miR-200c-3p	GOI	1.05577	0.731571	0.348465	0.486258		N05	hsa-miR-200c-3p	GOI	-0.127311	3.74746	-0.421559	5.20902	2.81065
	N06	hsa-miR-30a-5p	GOI	25.2602	24.6356	25.8909	25.4181	25.9294	26.1134	24.5168	25.4042		N06	hsa-miR-30a-5p	GOI	25.3659	24.8533	25.9983	25.53	25.7973	26.031	24.3131	25.2798	0.588765		N06	hsa-miR-30a-5p	GOI	25.1096	25.7641	25.9141	24.7965		N06	hsa-miR-30a-5p	GOI	0.362484	0.331127	0.165261	0.683567		N06	hsa-miR-30a-5p	GOI	-1.86236	-1.30106	-1.17615	-2.00496	0.408685
	N07	hsa-miR-181b-5p	GOI	28.5239	28.3747	28.0987	27.9906	29.3017	29.4891	27.744	28.4173		N07	hsa-miR-181b-5p	GOI	28.6296	28.5923	28.206	28.1025	29.1696	29.4067	27.5403	28.2929	0.598046		N07	hsa-miR-181b-5p	GOI	28.6109	28.1542	29.2881	27.9166		N07	hsa-miR-181b-5p	GOI	0.0263512	0.0732201	0.167661	0.532137		N07	hsa-miR-181b-5p	GOI	1.63898	1.08905	2.19785	1.11518	0.523723
	N08	hsa-miR-33a-5p	GOI	29.8846	29.4513	30.0781	31.2723	30.2507	31.4672	30.4238	31.1603		N08	hsa-miR-33a-5p	GOI	29.9903	29.6689	30.1854	31.3842	30.1185	31.3848	30.2201	31.036	0.668173		N08	hsa-miR-33a-5p	GOI	29.8296	30.7848	30.7517	30.628		N08	hsa-miR-33a-5p	GOI	0.22727	0.847675	0.895388	0.5769		N08	hsa-miR-33a-5p	GOI	2.85768	3.71962	3.66141	3.82662	0.444401
	N09	hsa-miR-195-5p	GOI	26.7975	25.9056	25.9617	26.296	27.2684	27.5229	24.9291	25.6084		N09	hsa-miR-195-5p	GOI	26.9032	26.1233	26.069	26.408	27.1363	27.4405	24.7254	25.4841	0.894727		N09	hsa-miR-195-5p	GOI	26.5132	26.2385	27.2884	25.1047		N09	hsa-miR-195-5p	GOI	0.551488	0.239651	0.215136	0.536426		N09	hsa-miR-195-5p	GOI	-0.458742	-0.826691	0.198133	-1.69667	0.790399
	N11	hsa-miR-135a-5p	GOI	32.6569	32.3629	33.8854	33.9439	33.8265	32.7426	33.407	33.464		N11	hsa-miR-135a-5p	GOI	32.7626	32.5806	33.9927	34.0558	33.6944	32.6602	33.2033	33.3396	0.589401		N11	hsa-miR-135a-5p	GOI	32.6716	34.0242	33.1773	33.2714		N11	hsa-miR-135a-5p	GOI	0.128728	0.0445867	0.731338	0.096402		N11	hsa-miR-135a-5p	GOI	5.69964	6.95906	6.08702	6.47001	0.538208
	N13	hsa-miR-146b-5p	GOI	26.2467	25.5882	25.4505	25.7884	26.5005	27.0131	25.4296	26.5729		N13	hsa-miR-146b-5p	GOI	26.3524	25.8058	25.5578	25.9003	26.3684	26.9307	25.2259	26.4486	0.551119		N13	hsa-miR-146b-5p	GOI	26.0791	25.7291	26.6496	25.8373		N13	hsa-miR-146b-5p	GOI	0.386508	0.242186	0.397579	0.864522		N13	hsa-miR-146b-5p	GOI	-0.892819	-1.33611	-0.440723	-0.964164	0.367427
	N15	hsa-miR-1	GOI	28.3557	27.8335	30.67	28.5005	29.5253	28.6052	26.9706	28.5865		N15	hsa-miR-1	GOI	28.4614	28.0511	30.7773	28.6125	29.3932	28.5228	26.7669	28.4621	1.13817		N15	hsa-miR-1	GOI	28.2563	29.6949	28.958	27.6145		N15	hsa-miR-1	GOI	0.290111	1.53077	0.61543	1.19872		N15	hsa-miR-1	GOI	1.28428	2.62969	1.86771	0.813089	0.783441
	N16	hsa-miR-299-3p	GOI	35.4343	35.3361	34.807	34.0714	35.646	34.424	35.961	34.9804		N16	hsa-miR-299-3p	GOI	35.54	35.5537	34.9143	34.1833	35.5138	34.3416	35.7573	34.856	0.5988		N16	hsa-miR-299-3p	GOI	35.5469	34.5488	34.9277	35.3066		N16	hsa-miR-299-3p	GOI	0.00970198	0.516925	0.828923	0.637308		N16	hsa-miR-299-3p	GOI	8.5749	7.48361	7.83744	8.50523	0.528714
	N17	hsa-miR-142-3p	GOI	22.6157	22.5718	23.2244	23.5331	22.4807	23.7471	23.4976	23.8029		N17	hsa-miR-142-3p	GOI	22.7214	22.7894	23.3317	23.645	22.3486	23.6647	23.2939	23.6785	0.505633		N17	hsa-miR-142-3p	GOI	22.7554	23.4883	23.0067	23.4862		N17	hsa-miR-142-3p	GOI	0.048119	0.221515	0.930649	0.271948		N17	hsa-miR-142-3p	GOI	-4.21657	-3.57685	-4.08362	-3.31521	0.423783
	N18	hsa-miR-338-3p	GOI	27.6503	27.3236	29.3575	29.3624	28.411	28.4237	28.2657	29.1552		N18	hsa-miR-338-3p	GOI	27.756	27.5412	29.4648	29.4743	28.2789	28.3413	28.062	29.0308	0.746446		N18	hsa-miR-338-3p	GOI	27.6486	29.4696	28.3101	28.5464		N18	hsa-miR-338-3p	GOI	0.151892	0.00671026	0.0441195	0.685012		N18	hsa-miR-338-3p	GOI	0.676671	2.40441	1.21985	1.74501	0.737972
	N19	hsa-miR-584-5p	GOI	34.2383	33.25	33.3809	32.8761	34.8877	33.3687	33.6324	32.8395		N19	hsa-miR-584-5p	GOI	34.3441	33.4677	33.4882	32.988	34.7556	33.2863	33.4287	32.7151	0.675172		N19	hsa-miR-584-5p	GOI	33.9059	33.2381	34.021	33.0719		N19	hsa-miR-584-5p	GOI	0.619692	0.353715	1.03892	0.50462		N19	hsa-miR-584-5p	GOI	6.9339	6.17291	6.93068	6.27051	0.412185
	N20	hsa-miR-377-3p	GOI	31.2257	31.3411	31.824	30.2028	31.757	32.5598	32.2839	34.1115		N20	hsa-miR-377-3p	GOI	31.3314	31.5588	31.9314	30.3147	31.6249	32.4774	32.0802	33.9871	1.05221		N20	hsa-miR-377-3p	GOI	31.4451	31.123	32.0511	33.0336		N20	hsa-miR-377-3p	GOI	0.160764	1.14312	0.602831	1.34843		N20	hsa-miR-377-3p	GOI	4.47312	4.05786	4.96086	6.23222	0.942708
	N22	hsa-miR-424-5p	GOI	28.4082	28.1353	26.5895	25.6188	28.7549	29.6168	26.656	28.5155		N22	hsa-miR-424-5p	GOI	28.5139	28.3529	26.6968	25.7307	28.6227	29.5343	26.4523	28.3911	1.31819		N22	hsa-miR-424-5p	GOI	28.4334	26.2138	29.0785	27.4217		N22	hsa-miR-424-5p	GOI	0.113788	0.683122	0.644601	1.37091		N22	hsa-miR-424-5p	GOI	1.46144	-0.851406	1.98827	0.62029	1.23947
	O01	hsa-miR-140-3p	GOI	25.8844	25.5347	25.7753	27.1086	27.2738	27.1526	25.4627	25.5857		O01	hsa-miR-140-3p	GOI	25.9901	25.7523	25.8826	27.2206	27.1417	27.0702	25.259	25.4613	0.798023		O01	hsa-miR-140-3p	GOI	25.8712	26.5516	27.1059	25.3602		O01	hsa-miR-140-3p	GOI	0.168168	0.946071	0.0506092	0.143074		O01	hsa-miR-140-3p	GOI	-1.10073	-0.513605	0.015664	-1.44125	0.643573
	O03	hsa-miR-10a-5p	GOI	30.1775	28.8738	29.399	29.3682	30.8697	29.1258	28.4757	29.6169		O03	hsa-miR-10a-5p	GOI	30.2832	29.0914	29.5063	29.4801	30.7376	29.0434	28.272	29.4925	0.758566		O03	hsa-miR-10a-5p	GOI	29.6873	29.4932	29.8905	28.8823		O03	hsa-miR-10a-5p	GOI	0.842702	0.0185546	1.19797	0.86309		O03	hsa-miR-10a-5p	GOI	2.71535	2.42802	2.80024	2.08084	0.325193
	O04	hsa-miR-106a-5p	GOI	26.5742	26.1593	25.9074	25.7516	26.8979	27.9614	25.4336	26.283		O04	hsa-miR-106a-5p	GOI	26.6799	26.377	26.0147	25.8635	26.7658	27.879	25.2299	26.1587	0.779829		O04	hsa-miR-106a-5p	GOI	26.5284	25.9391	27.3224	25.6943		O04	hsa-miR-106a-5p	GOI	0.214187	0.106922	0.787103	0.656719		O04	hsa-miR-106a-5p	GOI	-0.443559	-1.1261	0.232115	-1.10712	0.645587
	O05	hsa-miR-182-5p	GOI	32.5359	31.9179	32.3797	30.8437	33.7002	35.1475	33.3045	32.718		O05	hsa-miR-182-5p	GOI	32.6416	32.1356	32.487	30.9556	33.5681	35.0651	33.1008	32.5936	1.18424		O05	hsa-miR-182-5p	GOI	32.3886	31.7213	34.3166	32.8472		O05	hsa-miR-182-5p	GOI	0.357808	1.08285	1.05855	0.358638		O05	hsa-miR-182-5p	GOI	5.41664	4.65613	7.22629	6.04576	1.08702
	O07	hsa-miR-576-5p	GOI	31.7492	33.4718	31.8332	32.3016	34.6104	34.3742	32.8932	31.843		O07	hsa-miR-576-5p	GOI	31.8549	33.6894	31.9405	32.4135	34.4782	34.2918	32.6895	31.7186	1.11732		O07	hsa-miR-576-5p	GOI	32.7722	32.177	34.385	32.2041		O07	hsa-miR-576-5p	GOI	1.29719	0.334448	0.131814	0.686498		O07	hsa-miR-576-5p	GOI	5.8002	5.1118	7.29476	5.40265	0.970207
	O08	hsa-miR-425-3p	GOI	30.1688	29.76	29.6893	30.2692	30.4842	30.7535	29.6911	30.5666		O08	hsa-miR-425-3p	GOI	30.2745	29.9776	29.7966	30.3811	30.3521	30.6711	29.4874	30.4422	0.388435		O08	hsa-miR-425-3p	GOI	30.1261	30.0889	30.5116	29.9648		O08	hsa-miR-425-3p	GOI	0.209905	0.413324	0.22562	0.675137		O08	hsa-miR-425-3p	GOI	3.1541	3.0237	3.42133	3.16337	0.166499
	O09	hsa-miR-450a-5p	GOI	33.7733	33.8044	31.1966	29.9166	33.9861	34.5921	31.7254	33.6513		O09	hsa-miR-450a-5p	GOI	33.879	34.0221	31.3039	30.0285	33.854	34.5097	31.5217	33.5269	1.63732		O09	hsa-miR-450a-5p	GOI	33.9505	30.6662	34.1818	32.5243		O09	hsa-miR-450a-5p	GOI	0.101186	0.901887	0.463634	1.41785		O09	hsa-miR-450a-5p	GOI	6.97856	3.60102	7.09155	5.72289	1.62164
	O10	hsa-miR-411-5p	GOI	30.6743	30.6201	30.2656	29.6716	32.4713	31.6739	30.2419	31.3025		O10	hsa-miR-411-5p	GOI	30.78	30.8377	30.373	29.7835	32.3392	31.5915	30.0382	31.1781	0.836843		O10	hsa-miR-411-5p	GOI	30.8089	30.0783	31.9653	30.6082		O10	hsa-miR-411-5p	GOI	0.0408269	0.416785	0.52865	0.805993		O10	hsa-miR-411-5p	GOI	3.83689	3.01307	4.87507	3.80674	0.763526
	O12	hsa-miR-106b-5p	GOI	27.2863	26.7557	26.8016	26.6926	27.5721	28.535	26.6595	27.5468		O12	hsa-miR-106b-5p	GOI	27.392	26.9733	26.9089	26.8045	27.4399	28.4526	26.4558	27.4224	0.603748		O12	hsa-miR-106b-5p	GOI	27.1827	26.8567	27.9463	26.9391		O12	hsa-miR-106b-5p	GOI	0.296039	0.0738577	0.71606	0.683527		O12	hsa-miR-106b-5p	GOI	0.210694	-0.208498	0.856	0.13769	0.444076
	O13	hsa-miR-22-3p	GOI	24.8819	24.7153	24.5575	24.433	25.735	25.2504	24.4789	25.4096		O13	hsa-miR-22-3p	GOI	24.9876	24.9329	24.6649	24.5449	25.6028	25.168	24.2752	25.2852	0.428654		O13	hsa-miR-22-3p	GOI	24.9603	24.6049	25.3854	24.7802		O13	hsa-miR-22-3p	GOI	0.0386864	0.084794	0.307476	0.714218		O13	hsa-miR-22-3p	GOI	-2.01168	-2.46029	-1.70485	-2.02121	0.310787
	O15	hsa-miR-212-3p	GOI	32.9305	32.6969	32.4651	31.9014	34.4789	33.9679	32.3623	34.1046		O15	hsa-miR-212-3p	GOI	33.0362	32.9145	32.5724	32.0134	34.3467	33.8855	32.1586	33.9802	0.872488		O15	hsa-miR-212-3p	GOI	32.9754	32.2929	34.1161	33.0694		O15	hsa-miR-212-3p	GOI	0.0860723	0.395305	0.326123	1.28808		O15	hsa-miR-212-3p	GOI	6.00342	5.22769	7.02586	6.26799	0.742023
	O21	hsa-miR-582-5p	GOI	31.1337	30.5512	31.142	30.5288	31.9392	31.4883	29.9951	31.2316		O21	hsa-miR-582-5p	GOI	31.2394	30.7689	31.2493	30.6407	31.8071	31.4059	29.7914	31.1072	0.608309		O21	hsa-miR-582-5p	GOI	31.0041	30.945	31.6065	30.4493		O21	hsa-miR-582-5p	GOI	0.332734	0.430323	0.283687	0.930403		O21	hsa-miR-582-5p	GOI	4.03217	3.87982	4.51623	3.6479	0.367192
	O22	hsa-miR-183-5p	GOI	33.982	35.5727	32.8861	33.179	34.7774	34.7196	32.9924	34.8188		O22	hsa-miR-183-5p	GOI	34.0877	35.7904	32.9935	33.2909	34.6453	34.6372	32.7887	34.6945	1.0277		O22	hsa-miR-183-5p	GOI	34.939	33.1422	34.6412	33.7416		O22	hsa-miR-183-5p	GOI	1.20399	0.210339	0.00571827	1.34756		O22	hsa-miR-183-5p	GOI	7.96705	6.07702	7.55096	6.94016	0.821101
	O23	hsa-miR-33b-5p	GOI	33.4401	32.793	33.6789	33.8416	33.8207	32.9676	32.294	33.3681		O23	hsa-miR-33b-5p	GOI	33.5458	33.0107	33.7862	33.9535	33.6886	32.8852	32.0903	33.2438	0.608559		O23	hsa-miR-33b-5p	GOI	33.2783	33.8699	33.2869	32.667		O23	hsa-miR-33b-5p	GOI	0.378411	0.118322	0.568102	0.815606		O23	hsa-miR-33b-5p	GOI	6.30629	6.80468	6.19659	5.86563	0.388989
	O24	hsa-miR-193a-3p	GOI	31.9393	31.7012	30.8794	31.7092	33.2848	33.0258	30.0316	30.9944		O24	hsa-miR-193a-3p	GOI	32.045	31.9189	30.9867	31.8211	33.1527	32.9434	29.8279	30.87	1.10457		O24	hsa-miR-193a-3p	GOI	31.982	31.4039	33.0481	30.3489		O24	hsa-miR-193a-3p	GOI	0.0891814	0.58999	0.148011	0.736916		O24	hsa-miR-193a-3p	GOI	5.00999	4.3387	5.95779	3.54752	1.02244
	P02	hsa-let-7e-5p	GOI	24.9567	24.5353	24.828	24.4838	25.8979	26.5754	23.911	24.5415		P02	hsa-let-7e-5p	GOI	25.0624	24.7529	24.9354	24.5958	25.7658	26.493	23.7073	24.4171	0.849348		P02	hsa-let-7e-5p	GOI	24.9077	24.7656	26.1294	24.0622		P02	hsa-let-7e-5p	GOI	0.218831	0.240146	0.514196	0.501894		P02	hsa-let-7e-5p	GOI	-2.06431	-2.29962	-0.960868	-2.73921	0.756994
	P03	hsa-miR-409-3p	GOI	29.8473	30.9007	29.5285	29.3558	30.8281	30.5521	30.4866	30.5605		P03	hsa-miR-409-3p	GOI	29.953	31.1183	29.6358	29.4677	30.6959	30.4697	30.2829	30.4362	0.54953		P03	hsa-miR-409-3p	GOI	30.5357	29.5518	30.5828	30.3595		P03	hsa-miR-409-3p	GOI	0.824012	0.118891	0.159953	0.108403		P03	hsa-miR-409-3p	GOI	3.56371	2.48657	3.49256	3.5581	0.526768
	P04	hsa-miR-100-5p	GOI	24.4108	24.6851	24.3902	24.3868	25.8278	25.5858	25.3306	25.8344		P04	hsa-miR-100-5p	GOI	24.5165	24.9028	24.4975	24.4987	25.6957	25.5034	25.127	25.7101	0.531732		P04	hsa-miR-100-5p	GOI	24.7097	24.4981	25.5995	25.4185		P04	hsa-miR-100-5p	GOI	0.273134	0.00088083	0.135918	0.412317		P04	hsa-miR-100-5p	GOI	-2.2623	-2.56708	-1.49073	-1.38291	0.579795
	P05	hsa-miR-629-5p	GOI	32.6784	31.8611	32.1691	33.3198	33.6397	32.1929	32.4112	34.1257		P05	hsa-miR-629-5p	GOI	32.7841	32.0788	32.2764	33.4317	33.5076	32.1105	32.2075	34.0013	0.75251		P05	hsa-miR-629-5p	GOI	32.4314	32.8541	32.8091	33.1044		P05	hsa-miR-629-5p	GOI	0.498759	0.81692	0.987855	1.26843		P05	hsa-miR-629-5p	GOI	5.45947	5.7889	5.71878	6.30298	0.35329
	P06	hsa-miR-484	GOI	27.5303	27.2746	27.2732	27.1942	27.763	27.411	26.853	27.3847		P06	hsa-miR-484	GOI	27.636	27.4922	27.3805	27.3061	27.6309	27.3286	26.6493	27.2603	0.312031		P06	hsa-miR-484	GOI	27.5641	27.3433	27.4797	26.9548		P06	hsa-miR-484	GOI	0.101691	0.0525767	0.213789	0.432003		P06	hsa-miR-484	GOI	0.592147	0.278128	0.389456	0.153392	0.186162
	P08	hsa-miR-30c-2-3p	GOI	33.4638	34.1007	34.3641	32.7374	33.1532	33.6648	31.9607	33.8895		P08	hsa-miR-30c-2-3p	GOI	33.5695	34.3183	34.4714	32.8493	33.0211	33.5824	31.757	33.7651	0.872663		P08	hsa-miR-30c-2-3p	GOI	33.9439	33.6603	33.3017	32.761		P08	hsa-miR-30c-2-3p	GOI	0.529495	1.14701	0.396948	1.41996		P08	hsa-miR-30c-2-3p	GOI	6.97197	6.59515	6.21147	5.9596	0.443456
	P10	hsa-miR-340-5p	GOI	29.9019	29.4724	30.6877	30.1198	30.2869	30.7432	29.387	30.4695		P10	hsa-miR-340-5p	GOI	30.0076	29.69	30.795	30.2317	30.1548	30.6608	29.1833	30.3451	0.519053		P10	hsa-miR-340-5p	GOI	29.8488	30.5134	30.4078	29.7642		P10	hsa-miR-340-5p	GOI	0.224522	0.398337	0.357805	0.82149		P10	hsa-miR-340-5p	GOI	2.87683	3.44817	3.31755	2.96279	0.274858
	P12	hsa-miR-381-3p	GOI	31.9471	31.5175	31.7445	30.463	31.993	32.7773	31.662	32.3732		P12	hsa-miR-381-3p	GOI	32.0528	31.7351	31.8519	30.5749	31.8609	32.6949	31.4583	32.2488	0.620322		P12	hsa-miR-381-3p	GOI	31.8939	31.2134	32.2779	31.8536		P12	hsa-miR-381-3p	GOI	0.224627	0.902934	0.589715	0.55894		P12	hsa-miR-381-3p	GOI	4.92198	4.14821	5.18765	5.05214	0.465666
	P13	hsa-miR-148a-3p	GOI	25.3733	24.7125	25.1342	25.2649	25.769	25.9221	24.9626	25.6558		P13	hsa-miR-148a-3p	GOI	25.479	24.9301	25.2415	25.3768	25.6369	25.8397	24.7589	25.5314	0.360515		P13	hsa-miR-148a-3p	GOI	25.2046	25.3091	25.7383	25.1452		P13	hsa-miR-148a-3p	GOI	0.388122	0.0956525	0.143356	0.546215		P13	hsa-miR-148a-3p	GOI	-1.76739	-1.75606	-1.35198	-1.65627	0.193836
	P14	hsa-miR-146a-5p	GOI	26.7211	26.3012	27.6088	28.0565	26.6512	27.7861	26.7213	27.635		P14	hsa-miR-146a-5p	GOI	26.8268	26.5189	27.7161	28.1684	26.5191	27.7037	26.5176	27.5106	0.663884		P14	hsa-miR-146a-5p	GOI	26.6728	27.9423	27.1114	27.0141		P14	hsa-miR-146a-5p	GOI	0.217733	0.31984	0.837645	0.702171		P14	hsa-miR-146a-5p	GOI	-0.299126	0.877081	0.0211172	0.212649	0.496552
	P15	hsa-miR-139-5p	GOI	27.531	27.6362	27.3293	28.4297	28.8726	29.5469	26.2667	26.6545		P15	hsa-miR-139-5p	GOI	27.6368	27.8539	27.4366	28.5416	28.7405	29.4645	26.063	26.5302	1.13353		P15	hsa-miR-139-5p	GOI	27.7453	27.9891	29.1025	26.2966		P15	hsa-miR-139-5p	GOI	0.153549	0.781335	0.511934	0.330336		P15	hsa-miR-139-5p	GOI	0.773362	0.923936	2.01223	-0.504841	1.03088
	P17	hsa-miR-149-5p	GOI	30.4044	30.2183	30.9877	31.4516	31.7709	30.878	31.2917	31.4784		P17	hsa-miR-149-5p	GOI	30.5101	30.436	31.095	31.5635	31.6387	30.7956	31.088	31.354	0.453332		P17	hsa-miR-149-5p	GOI	30.473	31.3293	31.2172	31.221		P17	hsa-miR-149-5p	GOI	0.052424	0.331271	0.596158	0.188098		P17	hsa-miR-149-5p	GOI	3.50108	4.26409	4.12691	4.41957	0.40271
	P18	hsa-miR-642a-5p	GOI	34.2216	33.6285	33.1411	34.9585	32.5377	33.3179	31.7156	31.6461		P18	hsa-miR-642a-5p	GOI	34.3273	33.8462	33.2484	35.0704	32.4056	33.2355	31.5119	31.5217	1.27976		P18	hsa-miR-642a-5p	GOI	34.0867	34.1594	32.8205	31.5168		P18	hsa-miR-642a-5p	GOI	0.340163	1.28839	0.586821	0.00692092		P18	hsa-miR-642a-5p	GOI	7.11477	7.09423	5.73025	4.71537	1.16275
	P20	hsa-miR-451a	GOI	24.3793	24.703	21.7367	21.282	24.4824	24.5621	22.6446	22.7736		P20	hsa-miR-451a	GOI	24.485	24.9207	21.844	21.3939	24.3503	24.4797	22.4409	22.6492	1.38549		P20	hsa-miR-451a	GOI	24.7028	21.619	24.415	22.5451		P20	hsa-miR-451a	GOI	0.308079	0.318288	0.0914764	0.147302		P20	hsa-miR-451a	GOI	-2.26913	-5.44623	-2.67527	-4.25636	1.46634
	P22	hsa-miR-27b-3p	GOI	23.5541	23.45	24.1409	23.6188	24.7645	24.4301	23.3255	24.1092		P22	hsa-miR-27b-3p	GOI	23.6599	23.6677	24.2482	23.7308	24.6324	24.3477	23.1218	23.9848	0.479073		P22	hsa-miR-27b-3p	GOI	23.6638	23.9895	24.4901	23.5533		P22	hsa-miR-27b-3p	GOI	0.00552658	0.365913	0.201317	0.610231		P22	hsa-miR-27b-3p	GOI	-3.3082	-3.07569	-2.60021	-3.24814	0.320746
	P24	hsa-miR-374a-5p	GOI	26.8409	26.0288	26.4816	25.9772	26.7377	27.2262	25.9413	26.3255		P24	hsa-miR-374a-5p	GOI	26.9466	26.2464	26.5889	26.0891	26.6056	27.1438	25.7376	26.2011	0.464813		P24	hsa-miR-374a-5p	GOI	26.5965	26.339	26.8747	25.9694		P24	hsa-miR-374a-5p	GOI	0.495141	0.353387	0.380511	0.327725		P24	hsa-miR-374a-5p	GOI	-0.375438	-0.726181	-0.215585	-0.832054	0.289974
	A12	hsa-miR-127-5p	GOI	32.7095	31.9713	33.2033	31.5767	34.3826	32.1729	Undetermined	Undetermined		A12	hsa-miR-127-5p	GOI	32.8153	32.1889	33.3106	31.6886	34.2505	32.0905	Undetermined	Undetermined	0.942575		A12	hsa-miR-127-5p	GOI	32.5021	32.4996	33.1705	#DIV/0!		A12	hsa-miR-127-5p	GOI	0.44288	1.1469	1.52737	#DIV/0!		A12	hsa-miR-127-5p	GOI	5.53012	5.43444	6.0802	#DIV/0!	#DIV/0!
	A22	hsa-miR-203a	GOI	33.3494	31.851	35.4601	35.3644	33.493	32.904	Undetermined	Undetermined		A22	hsa-miR-203a	GOI	33.4551	32.0686	35.5675	35.4763	33.3609	32.8216	Undetermined	Undetermined	1.42829		A22	hsa-miR-203a	GOI	32.7619	35.5219	33.0912	#DIV/0!		A22	hsa-miR-203a	GOI	0.980417	0.0644717	0.381317	#DIV/0!		A22	hsa-miR-203a	GOI	5.78992	8.45668	6.00097	#DIV/0!	#DIV/0!
	A23	hsa-miR-181a-3p	GOI	32.703	32.3292	31.6866	31.595	Undetermined	Undetermined	Undetermined	Undetermined		A23	hsa-miR-181a-3p	GOI	32.8087	32.5469	31.7939	31.7069	Undetermined	Undetermined	Undetermined	Undetermined	0.547129		A23	hsa-miR-181a-3p	GOI	32.6778	31.7504	#DIV/0!	#DIV/0!		A23	hsa-miR-181a-3p	GOI	0.185117	0.061496	#DIV/0!	#DIV/0!		A23	hsa-miR-181a-3p	GOI	5.70581	4.68523	#DIV/0!	#DIV/0!	#DIV/0!
	D03	hsa-miR-452-5p	GOI	Undetermined	Undetermined	29.4346	29.9801	31.317	32.4324	28.3777	29.5902		D03	hsa-miR-452-5p	GOI	Undetermined	Undetermined	29.5419	30.092	31.1849	32.35	28.174	29.4659	1.4598		D03	hsa-miR-452-5p	GOI	#DIV/0!	29.817	31.7674	28.8199		D03	hsa-miR-452-5p	GOI	#DIV/0!	0.388981	0.823826	0.913476		D03	hsa-miR-452-5p	GOI	#DIV/0!	2.75181	4.67715	2.01852	#DIV/0!
	D18	hsa-miR-200a-3p	GOI	31.1747	29.2817	35.6132	33.2499	30.4935	30.8304	Undetermined	Undetermined		D18	hsa-miR-200a-3p	GOI	31.2804	29.4993	35.7206	33.3618	30.3614	30.748	Undetermined	Undetermined	2.30411		D18	hsa-miR-200a-3p	GOI	30.3899	34.5412	30.5547	#DIV/0!		D18	hsa-miR-200a-3p	GOI	1.25943	1.66787	0.273386	#DIV/0!		D18	hsa-miR-200a-3p	GOI	3.41789	7.47602	3.46444	#DIV/0!	#DIV/0!
	E18	hsa-miR-129-5p	GOI	32.2018	34.6947	Undetermined	Undetermined	33.6277	33.7382	Undetermined	Undetermined		E18	hsa-miR-129-5p	GOI	32.3075	34.9123	Undetermined	Undetermined	33.4956	33.6558	Undetermined	Undetermined	1.06559		E18	hsa-miR-129-5p	GOI	33.6099	#DIV/0!	33.5757	#DIV/0!		E18	hsa-miR-129-5p	GOI	1.84186	#DIV/0!	0.113275	#DIV/0!		E18	hsa-miR-129-5p	GOI	6.63795	#DIV/0!	6.48542	#DIV/0!	#DIV/0!
	E23	hsa-miR-346	GOI	35.3086	35.9435	Undetermined	Undetermined	35.3818	36.7886	Undetermined	Undetermined		E23	hsa-miR-346	GOI	35.4143	36.1612	Undetermined	Undetermined	35.2496	36.7062	Undetermined	Undetermined	0.677199		E23	hsa-miR-346	GOI	35.7877	#DIV/0!	35.9779	#DIV/0!		E23	hsa-miR-346	GOI	0.5281	#DIV/0!	1.02992	#DIV/0!		E23	hsa-miR-346	GOI	8.81578	#DIV/0!	8.88764	#DIV/0!	#DIV/0!
	F01	hsa-miR-493-3p	GOI	33.8366	34.1233	31.8146	31.3127	33.5853	35.7542	Undetermined	Undetermined		F01	hsa-miR-493-3p	GOI	33.9423	34.3409	31.922	31.4246	33.4531	35.6718	Undetermined	Undetermined	1.57538		F01	hsa-miR-493-3p	GOI	34.1416	31.6733	34.5625	#DIV/0!		F01	hsa-miR-493-3p	GOI	0.281872	0.351717	1.5688	#DIV/0!		F01	hsa-miR-493-3p	GOI	7.16964	4.60808	7.47218	#DIV/0!	#DIV/0!
	F12	hsa-miR-30b-3p	GOI	33.1589	33.072	Undetermined	Undetermined	32.5909	34.8863	35.438	33.7713		F12	hsa-miR-30b-3p	GOI	33.2646	33.2896	Undetermined	Undetermined	32.4588	34.8038	35.2343	33.647	1.04237		F12	hsa-miR-30b-3p	GOI	33.2771	#DIV/0!	33.6313	34.4406		F12	hsa-miR-30b-3p	GOI	0.0176907	#DIV/0!	1.65822	1.12245		F12	hsa-miR-30b-3p	GOI	6.30517	#DIV/0!	6.54103	7.63923	#DIV/0!
	F13	hsa-miR-654-5p	GOI	34.5739	35.8883	34.5625	35.0594	Undetermined	Undetermined	Undetermined	Undetermined		F13	hsa-miR-654-5p	GOI	34.6796	36.1059	34.6698	35.1713	Undetermined	Undetermined	Undetermined	Undetermined	0.674765		F13	hsa-miR-654-5p	GOI	35.3928	34.9205	#DIV/0!	#DIV/0!		F13	hsa-miR-654-5p	GOI	1.00855	0.354602	#DIV/0!	#DIV/0!		F13	hsa-miR-654-5p	GOI	8.42082	7.85536	#DIV/0!	#DIV/0!	#DIV/0!
	G01	hsa-miR-154-3p	GOI	33.974	33.3462	34.0015	32.3763	34.1195	35.7995	Undetermined	Undetermined		G01	hsa-miR-154-3p	GOI	34.0797	33.5638	34.1088	32.4882	33.9874	35.7171	Undetermined	Undetermined	1.04325		G01	hsa-miR-154-3p	GOI	33.8218	33.2985	34.8522	#DIV/0!		G01	hsa-miR-154-3p	GOI	0.364762	1.1459	1.22307	#DIV/0!		G01	hsa-miR-154-3p	GOI	6.84981	6.23333	7.76197	#DIV/0!	#DIV/0!
	I11	hsa-miR-129-2-3p	GOI	30.4374	31.6919	Undetermined	Undetermined	33.6656	32.5005	Undetermined	Undetermined		I11	hsa-miR-129-2-3p	GOI	30.5432	31.9096	Undetermined	Undetermined	33.5335	32.4181	Undetermined	Undetermined	1.24044		I11	hsa-miR-129-2-3p	GOI	31.2264	#DIV/0!	32.9758	#DIV/0!		I11	hsa-miR-129-2-3p	GOI	0.966221	#DIV/0!	0.788662	#DIV/0!		I11	hsa-miR-129-2-3p	GOI	4.25441	#DIV/0!	5.88552	#DIV/0!	#DIV/0!
	I13	hsa-miR-214-3p	GOI	25.6308	25.6991	Undetermined	Undetermined	26.1318	26.3249	24.982	25.7832		I13	hsa-miR-214-3p	GOI	25.7365	25.9167	Undetermined	Undetermined	25.9997	26.2425	24.7783	25.6588	0.506113		I13	hsa-miR-214-3p	GOI	25.8266	#DIV/0!	26.1211	25.2185		I13	hsa-miR-214-3p	GOI	0.127443	#DIV/0!	0.171719	0.622596		I13	hsa-miR-214-3p	GOI	-1.14534	#DIV/0!	-0.969178	-1.58288	#DIV/0!
	K05	hsa-miR-627-5p	GOI	33.5308	33.6567	33.543	32.8153	Undetermined	Undetermined	Undetermined	Undetermined		K05	hsa-miR-627-5p	GOI	33.6365	33.8744	33.6503	32.9272	Undetermined	Undetermined	Undetermined	Undetermined	0.411306		K05	hsa-miR-627-5p	GOI	33.7554	33.2887	#DIV/0!	#DIV/0!		K05	hsa-miR-627-5p	GOI	0.168218	0.511315	#DIV/0!	#DIV/0!		K05	hsa-miR-627-5p	GOI	6.78345	6.22356	#DIV/0!	#DIV/0!	#DIV/0!
	K17	hsa-miR-96-5p	GOI	33.1839	33.5004	33.8873	36.7983	Undetermined	Undetermined	Undetermined	Undetermined		K17	hsa-miR-96-5p	GOI	33.2896	33.718	33.9947	36.9102	Undetermined	Undetermined	Undetermined	Undetermined	1.64712		K17	hsa-miR-96-5p	GOI	33.5038	35.4524	#DIV/0!	#DIV/0!		K17	hsa-miR-96-5p	GOI	0.302973	2.06157	#DIV/0!	#DIV/0!		K17	hsa-miR-96-5p	GOI	6.53184	8.38724	#DIV/0!	#DIV/0!	#DIV/0!
	L06	hsa-miR-185-3p	GOI	35.5472	33.9556	35.2198	34.8758	33.9807	34.3878	Undetermined	Undetermined		L06	hsa-miR-185-3p	GOI	35.6529	34.1732	35.3271	34.9877	33.8486	34.3054	Undetermined	Undetermined	0.712824		L06	hsa-miR-185-3p	GOI	34.9131	35.1574	34.077	#DIV/0!		L06	hsa-miR-185-3p	GOI	1.04624	0.239966	0.32305	#DIV/0!		L06	hsa-miR-185-3p	GOI	7.94109	8.09223	6.98672	#DIV/0!	#DIV/0!
	L10	hsa-miR-206	GOI	34.7749	33.8489	Undetermined	Undetermined	Undetermined	Undetermined	35.2943	36.7142		L10	hsa-miR-206	GOI	34.8806	34.0666	Undetermined	Undetermined	Undetermined	Undetermined	35.0906	36.5898	1.0524		L10	hsa-miR-206	GOI	34.4736	#DIV/0!	#DIV/0!	35.8402		L10	hsa-miR-206	GOI	0.575564	#DIV/0!	#DIV/0!	1.06009		L10	hsa-miR-206	GOI	7.50162	#DIV/0!	#DIV/0!	9.03876	#DIV/0!
	L24	hsa-miR-597-5p	GOI	34.4572	35.4587	Undetermined	Undetermined	35.7926	35.2995	Undetermined	Undetermined		L24	hsa-miR-597-5p	GOI	34.5629	35.6764	Undetermined	Undetermined	35.6605	35.2171	Undetermined	Undetermined	0.522823		L24	hsa-miR-597-5p	GOI	35.1196	#DIV/0!	35.4388	#DIV/0!		L24	hsa-miR-597-5p	GOI	0.787328	#DIV/0!	0.313522	#DIV/0!		L24	hsa-miR-597-5p	GOI	8.14767	#DIV/0!	8.3485	#DIV/0!	#DIV/0!
	M07	hsa-miR-147a	GOI	34.5925	35.8629	Undetermined	Undetermined	35.9409	35.1893	Undetermined	Undetermined		M07	hsa-miR-147a	GOI	34.6982	36.0805	Undetermined	Undetermined	35.8088	35.1069	Undetermined	Undetermined	0.634148		M07	hsa-miR-147a	GOI	35.3894	#DIV/0!	35.4578	#DIV/0!		M07	hsa-miR-147a	GOI	0.977462	#DIV/0!	0.496299	#DIV/0!		M07	hsa-miR-147a	GOI	8.4174	#DIV/0!	8.36754	#DIV/0!	#DIV/0!
	M10	hsa-miR-517a-3p	GOI	Undetermined	Undetermined	Undetermined	Undetermined	34.2665	33.8815	32.9542	33.4295		M10	hsa-miR-517a-3p	GOI	Undetermined	Undetermined	Undetermined	Undetermined	34.1344	33.7991	32.7505	33.3051	0.603222		M10	hsa-miR-517a-3p	GOI	#DIV/0!	#DIV/0!	33.9667	33.0278		M10	hsa-miR-517a-3p	GOI	#DIV/0!	#DIV/0!	0.237061	0.392181		M10	hsa-miR-517a-3p	GOI	#DIV/0!	#DIV/0!	6.87646	6.22637	#DIV/0!
	M14	hsa-miR-518f-3p	GOI	35.4379	34.7039	Undetermined	Undetermined	35.816	35.7494	35.4408	34.1787		M14	hsa-miR-518f-3p	GOI	35.5436	34.9216	Undetermined	Undetermined	35.6838	35.667	35.2371	34.0543	0.626156		M14	hsa-miR-518f-3p	GOI	35.2326	#DIV/0!	35.6754	34.6457		M14	hsa-miR-518f-3p	GOI	0.439842	#DIV/0!	0.0118834	0.836347		M14	hsa-miR-518f-3p	GOI	8.26062	#DIV/0!	8.58516	7.84428	#DIV/0!
	M21	hsa-miR-517c-3p	GOI	Undetermined	Undetermined	35.4191	34.4108	33.6836	33.7265	32.549	33.756		M21	hsa-miR-517c-3p	GOI	Undetermined	Undetermined	35.5265	34.5227	33.5515	33.6441	32.3453	33.6316	1.06809		M21	hsa-miR-517c-3p	GOI	#DIV/0!	35.0246	33.5978	32.9885		M21	hsa-miR-517c-3p	GOI	#DIV/0!	0.709749	0.0655002	0.909611		M21	hsa-miR-517c-3p	GOI	#DIV/0!	7.95941	6.50751	6.18704	#DIV/0!
	N12	hsa-miR-26a-2-3p	GOI	34.3075	33.2004	35.631	34.5736	34.7327	34.1713	Undetermined	Undetermined		N12	hsa-miR-26a-2-3p	GOI	34.4132	33.4181	35.7383	34.6855	34.6006	34.0889	Undetermined	Undetermined	0.764777		N12	hsa-miR-26a-2-3p	GOI	33.9157	35.2119	34.3447	#DIV/0!		N12	hsa-miR-26a-2-3p	GOI	0.703658	0.744417	0.361815	#DIV/0!		N12	hsa-miR-26a-2-3p	GOI	6.9437	8.14672	7.25446	#DIV/0!	#DIV/0!
	N21	hsa-miR-216a-5p	GOI	Undetermined	Undetermined	32.8342	32.146	34.9956	35.3801	Undetermined	Undetermined		N21	hsa-miR-216a-5p	GOI	Undetermined	Undetermined	32.9415	32.2579	34.8634	35.2977	Undetermined	Undetermined	1.47001		N21	hsa-miR-216a-5p	GOI	#DIV/0!	32.5997	35.0806	#DIV/0!		N21	hsa-miR-216a-5p	GOI	#DIV/0!	0.483401	0.307079	#DIV/0!		N21	hsa-miR-216a-5p	GOI	#DIV/0!	5.53451	7.99031	#DIV/0!	#DIV/0!
	O06	hsa-miR-370-3p	GOI	33.9144	32.3967	32.437	32.1636	33.369	32.4611	Undetermined	Undetermined		O06	hsa-miR-370-3p	GOI	34.0201	32.6144	32.5443	32.2756	33.2369	32.3787	Undetermined	Undetermined	0.666295		O06	hsa-miR-370-3p	GOI	33.3172	32.4099	32.8078	#DIV/0!		O06	hsa-miR-370-3p	GOI	0.993997	0.190031	0.606833	#DIV/0!		O06	hsa-miR-370-3p	GOI	6.34527	5.34474	5.71753	#DIV/0!	#DIV/0!
	P01	hsa-miR-153-3p	GOI	33.501	34.3829	33.9018	35.9963	Undetermined	Undetermined	32.9386	34.4045		P01	hsa-miR-153-3p	GOI	33.6067	34.6005	34.0092	36.1082	Undetermined	Undetermined	32.7349	34.2801	1.12604		P01	hsa-miR-153-3p	GOI	34.1036	35.0587	#DIV/0!	33.5075		P01	hsa-miR-153-3p	GOI	0.702725	1.48424	#DIV/0!	1.09263		P01	hsa-miR-153-3p	GOI	7.13167	7.99351	#DIV/0!	6.70605	#DIV/0!
	P07	hsa-miR-429	GOI	31.9125	29.9417	34.4556	33.2373	30.3579	30.676	Undetermined	Undetermined		P07	hsa-miR-429	GOI	32.0182	30.1594	34.5629	33.3492	30.2258	30.5936	Undetermined	Undetermined	1.82782		P07	hsa-miR-429	GOI	31.0888	33.9561	30.4097	#DIV/0!		P07	hsa-miR-429	GOI	1.31442	0.858191	0.260106	#DIV/0!		P07	hsa-miR-429	GOI	4.11684	6.89088	3.31943	#DIV/0!	#DIV/0!
	P19	hsa-miR-31-5p	GOI	27.4359	26.8162	28.3791	26.8061	28.4492	27.1692	Undetermined	Undetermined		P19	hsa-miR-31-5p	GOI	27.5416	27.0339	28.4864	26.918	28.3171	27.0868	Undetermined	Undetermined	0.684772		P19	hsa-miR-31-5p	GOI	27.2877	27.7022	27.702	#DIV/0!		P19	hsa-miR-31-5p	GOI	0.359018	1.10904	0.869934	#DIV/0!		P19	hsa-miR-31-5p	GOI	0.315769	0.637006	0.611688	#DIV/0!	#DIV/0!
	B02	Blank (H2O)	Blank	Undetermined	Undetermined	Undetermined	Undetermined	Undetermined	Undetermined	Undetermined	Undetermined		B02	Blank (H2O)	Blank	Undetermined	Undetermined	Undetermined	Undetermined	Undetermined	Undetermined	Undetermined	Undetermined	#DIV/0!		B02	Blank (H2O)	Blank	#DIV/0!	#DIV/0!	#DIV/0!	#DIV/0!		B02	Blank (H2O)	Blank	#DIV/0!	#DIV/0!	#DIV/0!	#DIV/0!		B02	Blank (H2O)	Blank	#DIV/0!	#DIV/0!	#DIV/0!	#DIV/0!	#DIV/0!
[truncated: 11 more columns]

## Sheet: Panel_II_select_Cq
Full miRNA panel results
Threshold: 0.25												total avg. IPC														GEOMEAN reference genes SD (p < 0,3) =			27.1877	27.2943	27.3914	27.2498
miRNA -> Cq < 35; STDEV < 0.5			avg. IPC	16.8967	16.8767	16.8933	16.93	17.1267	17.08	17.18	17.0767	17.0075
				-0.110833	-0.130833	-0.114167	-0.0775	0.119167	0.0725	0.1725	0.0691667
																										avgCq								SD_Cq								ΔCq
	Well Position	Sample	GOI/RG/IPC	CBFSM1 Cq	CBFSM2 Cq	CBFSS1 Cq	CBFSS2 Cq	CBVSM1 Cq	CBVSM2 Cq	CBVSS1 Cq	CBVSS2 Cq		Well Position	Sample	GOI/RG/IPC	CBFSM1 Cq	CBFSM2 Cq	CBFSS1 Cq	CBFSS2 Cq	CBVSM1 Cq	CBVSM2 Cq	CBVSS1 Cq	CBVSS2 Cq	SD all Cq		Well Position	Sample	GOI/RG/IPC	CBFSM avg.Cq	CBFSS avg.Cq	CBVSM avg.Cq	CBVSS avg.Cq		Well Position	Sample	GOI/RG/IPC	CBFSM SD	CBFSS SD	CBVSM SD	CBVSS SD		Well Position	Sample	GOI/RG/IPC	CBFSM ΔCq	CBFSS ΔCq	CBVSM ΔCq	CBVSS ΔCq	SD all Cq
	K07	UniSp3 IPC	IPC	16.96	16.81	16.89	16.96	17.17	16.99	17.15	17.08		K07	UniSp3 IPC	IPC	17.0708	16.9408	17.0042	17.0375	17.0508	16.9175	16.9775	17.0108	0.0533761		K07	UniSp3 IPC	IPC	17.0058	17.0208	16.9842	16.9942		K07	UniSp3 IPC	IPC	0.0919239	0.0235702	0.0942809	0.0235702		K07	UniSp3 IPC	IPC	-10.1819	-10.2734	-10.4073	-10.2556	0.0939162
	L07	UniSp3 IPC	IPC	16.94	16.94	16.88	16.97	17.1	17.16	17.22	17.17		L07	UniSp3 IPC	IPC	17.0508	17.0708	16.9942	17.0475	16.9808	17.0875	17.0475	17.1008	0.0418994		L07	UniSp3 IPC	IPC	17.0608	17.0208	17.0342	17.0742		L07	UniSp3 IPC	IPC	0.0141421	0.0377124	0.0754247	0.0377124		L07	UniSp3 IPC	IPC	-10.1269	-10.2734	-10.3573	-10.1756	0.102682
	L08	UniSp3 IPC	IPC	16.79	16.88	16.91	16.86	17.11	17.09	17.17	16.98		L08	UniSp3 IPC	IPC	16.9008	17.0108	17.0242	16.9375	16.9908	17.0175	16.9975	16.9108	0.0496795		L08	UniSp3 IPC	IPC	16.9558	16.9808	17.0042	16.9542		L08	UniSp3 IPC	IPC	0.0777817	0.0612826	0.0188562	0.0612826		L08	UniSp3 IPC	IPC	-10.2319	-10.3134	-10.3873	-10.2956	0.0639167
	K06	hsa-miR-663b	REF	27.55	26.86	27.12	27.75	27.61	27.45	27.83	27.18		K06	hsa-miR-663b	REF	27.6608	26.9908	27.2342	27.8275	27.4908	27.3775	27.6575	27.1108	0.293154		K06	hsa-miR-663b	REF	27.3258	27.5308	27.4342	27.3842		K06	hsa-miR-663b	REF	0.473762	0.41955	0.0801388	0.386552		K06	hsa-miR-663b	REF	0.138113	0.236571	0.042732	0.134396	0.0791732
	L06	hsa-miR-664a-3p	REF	27.4	27.27	27.26	26.99	27.67	27.89	27.17	27.59		L06	hsa-miR-664a-3p	REF	27.5108	27.4008	27.3742	27.0675	27.5508	27.8175	26.9975	27.5208	0.266451		L06	hsa-miR-664a-3p	REF	27.4558	27.2208	27.6842	27.2592		L06	hsa-miR-664a-3p	REF	0.0777817	0.216846	0.188562	0.370053		L06	hsa-miR-664a-3p	REF	0.268113	-0.0734292	0.292732	0.00939627	0.183803
	L20	hsa-miR-320c	REF	24.67	25.17	25.17	25.2	25.57	25.16	25.2	25.48		L20	hsa-miR-320c	REF	24.7808	25.3008	25.2842	25.2775	25.4508	25.0875	25.0275	25.4108	0.223188		L20	hsa-miR-320c	REF	25.0408	25.2808	25.2692	25.2192		L20	hsa-miR-320c	REF	0.367696	0.00471405	0.256915	0.271058		L20	hsa-miR-320c	REF	-2.14689	-2.01343	-2.12227	-2.0306	0.0661326
	M21	hsa-miR-339-3p	REF	31.45	30.59	31.17	31.26	31.36	31.42	31.23	31.27		M21	hsa-miR-339-3p	REF	31.5608	30.7208	31.2842	31.3375	31.2408	31.3475	31.0575	31.2008	0.246898		M21	hsa-miR-339-3p	REF	31.1408	31.3108	31.2942	31.1292		M21	hsa-miR-339-3p	REF	0.59397	0.0377124	0.0754247	0.101352		M21	hsa-miR-339-3p	REF	3.95311	4.01657	3.90273	3.8794	0.0607727
	O22	hsa-miR-320b	REF	25.18	25.36	25.42	25.46	25.94	25.6	25.73	25.79		O22	hsa-miR-320b	REF	25.2908	25.4908	25.5342	25.5375	25.8208	25.5275	25.5575	25.7208	0.157377		O22	hsa-miR-320b	REF	25.3908	25.5358	25.6742	25.6392		O22	hsa-miR-320b	REF	0.141421	0.00235702	0.207418	0.115494		O22	hsa-miR-320b	REF	-1.79689	-1.75843	-1.71727	-1.6106	0.0803346
	N10	hsa-let-7b-3p	GOI	30.14	30.33	30.37	29.94	31.12	30.94	30.33	30.32		N10	hsa-let-7b-3p	GOI	30.2508	30.4608	30.4842	30.0175	31.0008	30.8675	30.1575	30.2508	0.344226		N10	hsa-let-7b-3p	GOI	30.3558	30.2508	30.9342	30.2042		N10	hsa-let-7b-3p	GOI	0.148492	0.329983	0.0942809	0.0659966		N10	hsa-let-7b-3p	GOI	3.16811	2.95657	3.54273	2.9544	0.276962
	A03	hsa-miR-1913	GOI	29.08	28.58	29.33	28.47	29.26	29.45	29	30.18		A03	hsa-miR-1913	GOI	29.1908	28.7108	29.4442	28.5475	29.1408	29.3775	28.8275	30.1108	0.49574		A03	hsa-miR-1913	GOI	28.9508	28.9958	29.2592	29.4692		A03	hsa-miR-1913	GOI	0.339411	0.634039	0.167349	0.907454		A03	hsa-miR-1913	GOI	1.76311	1.70157	1.86773	2.2194	0.231363
	A17	hsa-miR-502-3p	GOI	30.63	30.76	30.3	30.41	31.19	31.89	30.12	31.44		A17	hsa-miR-502-3p	GOI	30.7408	30.8908	30.4142	30.4875	31.0708	31.8175	29.9475	31.3708	0.58616		A17	hsa-miR-502-3p	GOI	30.8158	30.4508	31.4442	30.6592		A17	hsa-miR-502-3p	GOI	0.106066	0.0518545	0.527973	1.00645		A17	hsa-miR-502-3p	GOI	3.62811	3.15657	4.05273	3.4094	0.379846
	A21	hsa-miR-125a-3p	GOI	31.65	31.16	32.39	31.84	32.33	32.45	31.99	31.9		A21	hsa-miR-125a-3p	GOI	31.7608	31.2908	32.5042	31.9175	32.2108	32.3775	31.8175	31.8308	0.389042		A21	hsa-miR-125a-3p	GOI	31.5258	32.2108	32.2942	31.8242		A21	hsa-miR-125a-3p	GOI	0.33234	0.414836	0.117851	0.00942809		A21	hsa-miR-125a-3p	GOI	4.33811	4.91657	4.90273	4.5744	0.279034
	A24	hsa-miR-144-5p	GOI	32.53	32.95	30.02	28.63	32.48	32.24	30.17	30.01		A24	hsa-miR-144-5p	GOI	32.6408	33.0808	30.1342	28.7075	32.3608	32.1675	29.9975	29.9408	1.61407		A24	hsa-miR-144-5p	GOI	32.8608	29.4208	32.2642	29.9692		A24	hsa-miR-144-5p	GOI	0.311127	1.00881	0.136707	0.0400694		A24	hsa-miR-144-5p	GOI	5.67311	2.12657	4.87273	2.7194	1.69491
	B05	hsa-miR-143-5p	GOI	25.4	25.15	27.12	27.54	26.52	25.5	25.69	27.07		B05	hsa-miR-143-5p	GOI	25.5108	25.2808	27.2342	27.6175	26.4008	25.4275	25.5175	27.0008	0.935326		B05	hsa-miR-143-5p	GOI	25.3958	27.4258	25.9142	26.2592		B05	hsa-miR-143-5p	GOI	0.162635	0.271058	0.688251	1.04888		B05	hsa-miR-143-5p	GOI	-1.79189	0.131571	-1.47727	-0.990604	0.842873
	B15	hsa-miR-24-2-5p	GOI	31.36	30.73	30.83	30.87	31.69	32.2	30.5	30.97		B15	hsa-miR-24-2-5p	GOI	31.4708	30.8608	30.9442	30.9475	31.5708	32.1275	30.3275	30.9008	0.553019		B15	hsa-miR-24-2-5p	GOI	31.1658	30.9458	31.8492	30.6142		B15	hsa-miR-24-2-5p	GOI	0.431335	0.00235702	0.393623	0.405408		B15	hsa-miR-24-2-5p	GOI	3.97811	3.65157	4.45773	3.3644	0.469136
	B17	hsa-miR-27b-5p	GOI	32.86	33.12	31.95	33.18	33.6	31.98	32.41	32.49		B17	hsa-miR-27b-5p	GOI	32.9708	33.2508	32.0642	33.2575	33.4808	31.9075	32.2375	32.4208	0.611957		B17	hsa-miR-27b-5p	GOI	33.1108	32.6608	32.6942	32.3292		B17	hsa-miR-27b-5p	GOI	0.19799	0.843814	1.11251	0.129636		B17	hsa-miR-27b-5p	GOI	5.92311	5.36657	5.30273	5.0794	0.358573
	B20	hsa-miR-585-3p	GOI	33.4	34.14	31.98	34.94	35.52	35.02	34.78	33.19		B20	hsa-miR-585-3p	GOI	33.5108	34.2708	32.0942	35.0175	35.4008	34.9475	34.6075	33.1208	1.12533		B20	hsa-miR-585-3p	GOI	33.8908	33.5558	35.1742	33.8642		B20	hsa-miR-585-3p	GOI	0.537401	2.06711	0.320555	1.05123		B20	hsa-miR-585-3p	GOI	6.70311	6.26157	7.78273	6.6144	0.656495
	B21	hsa-miR-376a-5p	GOI	33.52	31.39	31.79	31.41	32.47	33.22	32.38	33.42		B21	hsa-miR-376a-5p	GOI	33.6308	31.5208	31.9042	31.4875	32.3508	33.1475	32.2075	33.3508	0.832269		B21	hsa-miR-376a-5p	GOI	32.5758	31.6958	32.7492	32.7792		B21	hsa-miR-376a-5p	GOI	1.492	0.294628	0.563328	0.808459		B21	hsa-miR-376a-5p	GOI	5.38811	4.40157	5.35773	5.5294	0.517192
	C01	hsa-miR-28-3p	GOI	26.69	26.54	27.65	27.18	27.65	26.93	26.87	27.35		C01	hsa-miR-28-3p	GOI	26.8008	26.6708	27.7642	27.2575	27.5308	26.8575	26.6975	27.2808	0.410277		C01	hsa-miR-28-3p	GOI	26.7358	27.5108	27.1942	26.9892		C01	hsa-miR-28-3p	GOI	0.0919239	0.358267	0.476119	0.412479		C01	hsa-miR-28-3p	GOI	-0.451887	0.216571	-0.197268	-0.260604	0.281547
	C13	hsa-miR-532-3p	GOI	30.11	29.56	29.35	29.71	30.38	31.1	28.81	29.54		C13	hsa-miR-532-3p	GOI	30.2208	29.6908	29.4642	29.7875	30.2608	31.0275	28.6375	29.4708	0.704844		C13	hsa-miR-532-3p	GOI	29.9558	29.6258	30.6442	29.0542		C13	hsa-miR-532-3p	GOI	0.374767	0.228631	0.542115	0.589256		C13	hsa-miR-532-3p	GOI	2.76811	2.33157	3.25273	1.8044	0.617677
	C22	hsa-miR-10b-3p	GOI	31.66	32.67	31.56	34.04	34.35	33.9	31.77	33.26		C22	hsa-miR-10b-3p	GOI	31.7708	32.8008	31.6742	34.1175	34.2308	33.8275	31.5975	33.1908	1.1137		C22	hsa-miR-10b-3p	GOI	32.2858	32.8958	34.0292	32.3942		C22	hsa-miR-10b-3p	GOI	0.72832	1.7277	0.2852	1.12666		C22	hsa-miR-10b-3p	GOI	5.09811	5.60157	6.63773	5.1444	0.715235
	D09	hsa-miR-29c-5p	GOI	29.4	29.15	30.23	30.63	29.94	29.93	29.18	30.19		D09	hsa-miR-29c-5p	GOI	29.5108	29.2808	30.3442	30.7075	29.8208	29.8575	29.0075	30.1208	0.560579		D09	hsa-miR-29c-5p	GOI	29.3958	30.5258	29.8392	29.5642		D09	hsa-miR-29c-5p	GOI	0.162635	0.256915	0.0259272	0.787246		D09	hsa-miR-29c-5p	GOI	2.20811	3.23157	2.44773	2.3144	0.46454
	D11	hsa-let-7f-1-3p	GOI	31.01	30.76	30.84	30.76	31.57	30.99	31.3	32.2		D11	hsa-let-7f-1-3p	GOI	31.1208	30.8908	30.9542	30.8375	31.4508	30.9175	31.1275	32.1308	0.431693		D11	hsa-let-7f-1-3p	GOI	31.0058	30.8958	31.1842	31.6292		D11	hsa-let-7f-1-3p	GOI	0.162635	0.0824958	0.377124	0.709464		D11	hsa-let-7f-1-3p	GOI	3.81811	3.60157	3.79273	4.3794	0.335199
	D16	hsa-let-7e-3p	GOI	31.76	31.72	31.73	32.58	35.32	32.83	32.01	32.48		D16	hsa-let-7e-3p	GOI	31.8708	31.8508	31.8442	32.6575	35.2008	32.7575	31.8375	32.4108	1.13746		D16	hsa-let-7e-3p	GOI	31.8608	32.2508	33.9792	32.1242		D16	hsa-let-7e-3p	GOI	0.0141421	0.575114	1.7277	0.405408		D16	hsa-let-7e-3p	GOI	4.67311	4.95657	6.58773	4.8744	0.884571
	E01	hsa-miR-338-5p	GOI	31.75	31.31	32.34	33.12	31.47	32.46	31.63	31.78		E01	hsa-miR-338-5p	GOI	31.8608	31.4408	32.4542	33.1975	31.3508	32.3875	31.4575	31.7108	0.645795		E01	hsa-miR-338-5p	GOI	31.6508	32.8258	31.8692	31.5842		E01	hsa-miR-338-5p	GOI	0.296985	0.525616	0.733034	0.179134		E01	hsa-miR-338-5p	GOI	4.46311	5.53157	4.47773	4.3344	0.556981
	E15	hsa-miR-501-3p	GOI	32.54	31.23	30.85	31.19	31.42	32.23	31.48	31.77		E15	hsa-miR-501-3p	GOI	32.6508	31.3608	30.9642	31.2675	31.3008	32.1575	31.3075	31.7008	0.556944		E15	hsa-miR-501-3p	GOI	32.0058	31.1158	31.7292	31.5042		E15	hsa-miR-501-3p	GOI	0.912168	0.214489	0.605755	0.278129		E15	hsa-miR-501-3p	GOI	4.81811	3.82157	4.33773	4.2544	0.408487
	E16	hsa-miR-15b-3p	GOI	31.98	32.29	31.27	30.38	33.21	33.28	32.11	32.06		E16	hsa-miR-15b-3p	GOI	32.0908	32.4208	31.3842	30.4575	33.0908	33.2075	31.9375	31.9908	0.890732		E16	hsa-miR-15b-3p	GOI	32.2558	30.9208	33.1492	31.9642		E16	hsa-miR-15b-3p	GOI	0.233345	0.655252	0.0824958	0.0377124		E16	hsa-miR-15b-3p	GOI	5.06811	3.62657	5.75773	4.7144	0.889405
	E17	hsa-miR-146b-3p	GOI	31.55	31.78	31.35	31.84	32.88	32.38	31.21	33.89		E17	hsa-miR-146b-3p	GOI	31.6608	31.9108	31.4642	31.9175	32.7608	32.3075	31.0375	33.8208	0.864818		E17	hsa-miR-146b-3p	GOI	31.7858	31.6908	32.5342	32.4292		E17	hsa-miR-146b-3p	GOI	0.176777	0.320555	0.320555	1.96811		E17	hsa-miR-146b-3p	GOI	4.59811	4.39657	5.14273	5.1794	0.39222
	E21	hsa-miR-29a-5p	GOI	29.44	29.35	29.84	29.76	29.79	29.75	29.58	30.65		E21	hsa-miR-29a-5p	GOI	29.5508	29.4808	29.9542	29.8375	29.6708	29.6775	29.4075	30.5808	0.373664		E21	hsa-miR-29a-5p	GOI	29.5158	29.8958	29.6742	29.9942		E21	hsa-miR-29a-5p	GOI	0.0494975	0.0824958	0.00471405	0.829672		E21	hsa-miR-29a-5p	GOI	2.32811	2.60157	2.28273	2.7444	0.220855
	F05	hsa-miR-1296-5p	GOI	30.89	32.55	30.92	31.86	32.1	31.65	31.29	31.37		F05	hsa-miR-1296-5p	GOI	31.0008	32.6808	31.0342	31.9375	31.9808	31.5775	31.1175	31.3008	0.588644		F05	hsa-miR-1296-5p	GOI	31.8408	31.4858	31.7792	31.2092		F05	hsa-miR-1296-5p	GOI	1.18794	0.638753	0.2852	0.129636		F05	hsa-miR-1296-5p	GOI	4.65311	4.19157	4.38773	3.9594	0.294469
	F06	hsa-miR-1537-3p	GOI	35.16	33.13	33.43	32.71	34.02	34.87	33.55	33.39		F06	hsa-miR-1537-3p	GOI	35.2708	33.2608	33.5442	32.7875	33.9008	34.7975	33.3775	33.3208	0.841384		F06	hsa-miR-1537-3p	GOI	34.2658	33.1658	34.3492	33.3492		F06	hsa-miR-1537-3p	GOI	1.42128	0.535044	0.634039	0.0400694		F06	hsa-miR-1537-3p	GOI	7.07811	5.87157	6.95773	6.0994	0.60529
	F08	hsa-miR-1247-5p	GOI	29.37	29.44	28.98	29.93	30.87	31.31	28.68	29.25		F08	hsa-miR-1247-5p	GOI	29.4808	29.5708	29.0942	30.0075	30.7508	31.2375	28.5075	29.1808	0.900749		F08	hsa-miR-1247-5p	GOI	29.5258	29.5508	30.9942	28.8442		F08	hsa-miR-1247-5p	GOI	0.0636396	0.645824	0.344125	0.476119		F08	hsa-miR-1247-5p	GOI	2.33811	2.25657	3.60273	1.5944	0.838802
	F11	hsa-miR-106b-3p	GOI	33.6	33.56	33.6	32.9	32.55	33.78	33.22	32.26		F11	hsa-miR-106b-3p	GOI	33.7108	33.6908	33.7142	32.9775	32.4308	33.7075	33.0475	32.1908	0.621574		F11	hsa-miR-106b-3p	GOI	33.7008	33.3458	33.0692	32.6192		F11	hsa-miR-106b-3p	GOI	0.0141421	0.520902	0.90274	0.605755		F11	hsa-miR-106b-3p	GOI	6.51311	6.05157	5.67773	5.3694	0.493217
	F16	hsa-miR-136-3p	GOI	30.52	30.99	30.37	29.63	31.77	32.14	31.3	33.35		F16	hsa-miR-136-3p	GOI	30.6308	31.1208	30.4842	29.7075	31.6508	32.0675	31.1275	33.2808	1.0911		F16	hsa-miR-136-3p	GOI	30.8758	30.0958	31.8592	32.2042		F16	hsa-miR-136-3p	GOI	0.346482	0.549186	0.294628	1.52264		F16	hsa-miR-136-3p	GOI	3.68811	2.80157	4.46773	4.9544	0.941843
	F19	hsa-miR-224-3p	GOI	32.34	31.92	30.7	30.86	33.67	31.83	29.63	30.14		F19	hsa-miR-224-3p	GOI	32.4508	32.0508	30.8142	30.9375	33.5508	31.7575	29.4575	30.0708	1.32973		F19	hsa-miR-224-3p	GOI	32.2508	30.8758	32.6542	29.7642		F19	hsa-miR-224-3p	GOI	0.282843	0.0872098	1.26808	0.433692		F19	hsa-miR-224-3p	GOI	5.06311	3.58157	5.26273	2.5144	1.29902
	G02	hsa-miR-130b-5p	GOI	33.7	34.95	34.41	33.53	33.35	33.66	34.71	34.72		G02	hsa-miR-130b-5p	GOI	33.8108	35.0808	34.5242	33.6075	33.2308	33.5875	34.5375	34.6508	0.651859		G02	hsa-miR-130b-5p	GOI	34.4458	34.0658	33.4092	34.5942		G02	hsa-miR-130b-5p	GOI	0.898026	0.648181	0.252201	0.0801388		G02	hsa-miR-130b-5p	GOI	7.25811	6.77157	6.01773	7.3444	0.608218
	G06	hsa-miR-769-5p	GOI	31.74	30.92	31.18	31.48	31.33	31.43	31.06	30.88		G06	hsa-miR-769-5p	GOI	31.8508	31.0508	31.2942	31.5575	31.2108	31.3575	30.8875	30.8108	0.345272		G06	hsa-miR-769-5p	GOI	31.4508	31.4258	31.2842	30.8492		G06	hsa-miR-769-5p	GOI	0.565685	0.186205	0.103709	0.0542115		G06	hsa-miR-769-5p	GOI	4.26311	4.13157	3.89273	3.5994	0.291734
	G10	hsa-miR-1260a	GOI	18.47	18.55	18.71	18.13	18.87	19.2	18.26	19.25		G10	hsa-miR-1260a	GOI	18.5808	18.6808	18.8242	18.2075	18.7508	19.1275	18.0875	19.1808	0.389329		G10	hsa-miR-1260a	GOI	18.6308	18.5158	18.9392	18.6342		G10	hsa-miR-1260a	GOI	0.0707107	0.436049	0.266344	0.773103		G10	hsa-miR-1260a	GOI	-8.55689	-8.77843	-8.45227	-8.6156	0.136335
	G15	hsa-miR-941	GOI	33.39	32.13	32.35	31.51	33.49	35.44	32.95	32.75		G15	hsa-miR-941	GOI	33.5008	32.2608	32.4642	31.5875	33.3708	35.3675	32.7775	32.6808	1.13222		G15	hsa-miR-941	GOI	32.8808	32.0258	34.3692	32.7292		G15	hsa-miR-941	GOI	0.876812	0.619897	1.41186	0.0683537		G15	hsa-miR-941	GOI	5.69311	4.73157	6.97773	5.4794	0.934076
	G18	hsa-miR-26b-3p	GOI	30.76	31.26	30.98	31.33	30.69	31.47	30.81	32.14		G18	hsa-miR-26b-3p	GOI	30.8708	31.3908	31.0942	31.4075	30.5708	31.3975	30.6375	32.0708	0.493593		G18	hsa-miR-26b-3p	GOI	31.1308	31.2508	30.9842	31.3542		G18	hsa-miR-26b-3p	GOI	0.367696	0.22156	0.584542	1.01352		G18	hsa-miR-26b-3p	GOI	3.94311	3.95657	3.59273	4.1044	0.216985
	G20	hsa-miR-30d-3p	GOI	30.88	31.54	31.52	30.98	31.64	31.29	30.72	30.58		G20	hsa-miR-30d-3p	GOI	30.9908	31.6708	31.6342	31.0575	31.5208	31.2175	30.5475	30.5108	0.455581		G20	hsa-miR-30d-3p	GOI	31.3308	31.3458	31.3692	30.5292		G20	hsa-miR-30d-3p	GOI	0.480833	0.407765	0.214489	0.0259272		G20	hsa-miR-30d-3p	GOI	4.14311	4.05157	3.97773	3.2794	0.394875
	G22	hsa-miR-212-5p	GOI	34.99	33.14	35.68	34.75	35.12	33.98	34.13	32.87		G22	hsa-miR-212-5p	GOI	35.1008	33.2708	35.7942	34.8275	35.0008	33.9075	33.9575	32.8008	1.01509		G22	hsa-miR-212-5p	GOI	34.1858	35.3108	34.4542	33.3792		G22	hsa-miR-212-5p	GOI	1.29401	0.683537	0.773103	0.817887		G22	hsa-miR-212-5p	GOI	6.99811	8.01657	7.06273	6.1294	0.771279
	H10	hsa-miR-129-1-3p	GOI	31.82	33.4	32.75	34.63	35.61	34.48	33.6	33.45		H10	hsa-miR-129-1-3p	GOI	31.9308	33.5308	32.8642	34.7075	35.4908	34.4075	33.4275	33.3808	1.11826		H10	hsa-miR-129-1-3p	GOI	32.7308	33.7858	34.9492	33.4042		H10	hsa-miR-129-1-3p	GOI	1.13137	1.30343	0.766032	0.0329983		H10	hsa-miR-129-1-3p	GOI	5.54311	6.49157	7.55773	6.1544	0.84418
	H13	hsa-miR-181a-2-3p	GOI	32.55	33.57	32.73	31.42	33.28	32.86	31.74	33.62		H13	hsa-miR-181a-2-3p	GOI	32.6608	33.7008	32.8442	31.4975	33.1608	32.7875	31.5675	33.5508	0.818786		H13	hsa-miR-181a-2-3p	GOI	33.1808	32.1708	32.9742	32.5592		H13	hsa-miR-181a-2-3p	GOI	0.735391	0.952237	0.263987	1.40243		H13	hsa-miR-181a-2-3p	GOI	5.99311	4.87657	5.58273	5.3094	0.469331
	I15	hsa-miR-409-5p	GOI	34.54	34.5	36	31.43	34.93	34.22	35.08	34.2		I15	hsa-miR-409-5p	GOI	34.6508	34.6308	36.1142	31.5075	34.8108	34.1475	34.9075	34.1308	1.3078		I15	hsa-miR-409-5p	GOI	34.6408	33.8108	34.4792	34.5192		I15	hsa-miR-409-5p	GOI	0.0141421	3.25741	0.469047	0.549186		I15	hsa-miR-409-5p	GOI	7.45311	6.51657	7.08773	7.2694	0.40521
	J03	hsa-miR-145-3p	GOI	26.6	26.49	28.17	27.23	27.47	26.6	26.65	27.61		J03	hsa-miR-145-3p	GOI	26.7108	26.6208	28.2842	27.3075	27.3508	26.5275	26.4775	27.5408	0.632323		J03	hsa-miR-145-3p	GOI	26.6658	27.7958	26.9392	27.0092		J03	hsa-miR-145-3p	GOI	0.0636396	0.690608	0.582185	0.75189		J03	hsa-miR-145-3p	GOI	-0.521887	0.501571	-0.452268	-0.240604	0.468763
	J05	hsa-miR-378a-5p	GOI	30.45	29.31	30.58	30.21	30.37	30.54	28.52	29.22		J05	hsa-miR-378a-5p	GOI	30.5608	29.4408	30.6942	30.2875	30.2508	30.4675	28.3475	29.1508	0.831955		J05	hsa-miR-378a-5p	GOI	30.0008	30.4908	30.3592	28.7492		J05	hsa-miR-378a-5p	GOI	0.79196	0.287557	0.153206	0.568042		J05	hsa-miR-378a-5p	GOI	2.81311	3.19657	2.96773	1.4994	0.762975
	J06	hsa-miR-7-1-3p	GOI	32.11	32.68	32.21	33.56	32.95	34.1	31.59	33.92		J06	hsa-miR-7-1-3p	GOI	32.2208	32.8108	32.3242	33.6375	32.8308	34.0275	31.4175	33.8508	0.904105		J06	hsa-miR-7-1-3p	GOI	32.5158	32.9808	33.4292	32.6342		J06	hsa-miR-7-1-3p	GOI	0.417193	0.928667	0.846171	1.72063		J06	hsa-miR-7-1-3p	GOI	5.32811	5.68657	6.03773	5.3844	0.326176
	J08	hsa-miR-195-3p	GOI	31.96	32.12	31.56	31.9	34.41	32.2	31.43	32.13		J08	hsa-miR-195-3p	GOI	32.0708	32.2508	31.6742	31.9775	34.2908	32.1275	31.2575	32.0608	0.896682		J08	hsa-miR-195-3p	GOI	32.1608	31.8258	33.2092	31.6592		J08	hsa-miR-195-3p	GOI	0.127279	0.214489	1.52971	0.568042		J08	hsa-miR-195-3p	GOI	4.97311	4.53157	5.81773	4.4094	0.637617
	J10	hsa-miR-505-5p	GOI	32.27	33.2	33.85	33.35	33.45	34.67	32.1	33.37		J10	hsa-miR-505-5p	GOI	32.3808	33.3308	33.9642	33.4275	33.3308	34.5975	31.9275	33.3008	0.834005		J10	hsa-miR-505-5p	GOI	32.8558	33.6958	33.9642	32.6142		J10	hsa-miR-505-5p	GOI	0.671751	0.379481	0.895669	0.971093		J10	hsa-miR-505-5p	GOI	5.66811	6.40157	6.57273	5.3644	0.578334
	J14	hsa-miR-362-3p	GOI	33.53	30.7	31.17	31.59	32.3	35.64	31.08	32.35		J14	hsa-miR-362-3p	GOI	33.6408	30.8308	31.2842	31.6675	32.1808	35.5675	30.9075	32.2808	1.60438		J14	hsa-miR-362-3p	GOI	32.2358	31.4758	33.8742	31.5942		J14	hsa-miR-362-3p	GOI	1.98697	0.271058	2.39473	0.971093		J14	hsa-miR-362-3p	GOI	5.04811	4.18157	6.48273	4.3444	1.04875
	K08	hsa-miR-1248	GOI	33.39	33.25	33.7	33.5	32.53	34.19	33.65	34.83		K08	hsa-miR-1248	GOI	33.5008	33.3808	33.8142	33.5775	32.4108	34.1175	33.4775	34.7608	0.669915		K08	hsa-miR-1248	GOI	33.4408	33.6958	33.2642	34.1192		K08	hsa-miR-1248	GOI	0.0848528	0.167349	1.2068	0.907454		K08	hsa-miR-1248	GOI	6.25311	6.40157	5.87273	6.8694	0.412149
	K10	hsa-miR-1227-3p	GOI	28.41	28.27	28.51	28.74	28.54	29.13	27.8	28.42		K10	hsa-miR-1227-3p	GOI	28.5208	28.4008	28.6242	28.8175	28.4208	29.0575	27.6275	28.3508	0.417992		K10	hsa-miR-1227-3p	GOI	28.4608	28.7208	28.7392	27.9892		K10	hsa-miR-1227-3p	GOI	0.0848528	0.136707	0.450191	0.511474		K10	hsa-miR-1227-3p	GOI	1.27311	1.42657	1.34773	0.739396	0.311243
	K13	hsa-miR-330-5p	GOI	32.54	34.42	35.67	34.24	33.68	35.1	33.41	33.98		K13	hsa-miR-330-5p	GOI	32.6508	34.5508	35.7842	34.3175	33.5608	35.0275	33.2375	33.9108	1.00786		K13	hsa-miR-330-5p	GOI	33.6008	35.0508	34.2942	33.5742		K13	hsa-miR-330-5p	GOI	1.3435	1.03709	1.03709	0.476119		K13	hsa-miR-330-5p	GOI	6.41311	7.75657	6.90273	6.3244	0.656196
	K17	hsa-miR-125b-2-3p	GOI	31.93	32.16	32.84	32.76	32.22	33	31.44	31.74		K17	hsa-miR-125b-2-3p	GOI	32.0408	32.2908	32.9542	32.8375	32.1008	32.9275	31.2675	31.6708	0.617299		K17	hsa-miR-125b-2-3p	GOI	32.1658	32.8958	32.5142	31.4692		K17	hsa-miR-125b-2-3p	GOI	0.176777	0.0824958	0.584542	0.2852		K17	hsa-miR-125b-2-3p	GOI	4.97811	5.60157	5.12273	4.2194	0.573075
	K20	hsa-miR-340-3p	GOI	33.19	32.6	32.62	33.42	33	34.29	31.47	31.97		K20	hsa-miR-340-3p	GOI	33.3008	32.7308	32.7342	33.4975	32.8808	34.2175	31.2975	31.9008	0.912227		K20	hsa-miR-340-3p	GOI	33.0158	33.1158	33.5492	31.5992		K20	hsa-miR-340-3p	GOI	0.403051	0.539758	0.945166	0.426621		K20	hsa-miR-340-3p	GOI	5.82811	5.82157	6.15773	4.3494	0.808583
	K22	hsa-miR-34a-3p	GOI	31.37	31.26	30.59	30.77	32.62	33.76	30.73	31.28		K22	hsa-miR-34a-3p	GOI	31.4808	31.3908	30.7042	30.8475	32.5008	33.6875	30.5575	31.2108	1.05642		K22	hsa-miR-34a-3p	GOI	31.4358	30.7758	33.0942	30.8842		K22	hsa-miR-34a-3p	GOI	0.0636396	0.101352	0.8391	0.461976		K22	hsa-miR-34a-3p	GOI	4.24811	3.48157	5.70273	3.6344	1.01304
	L13	hsa-miR-93-3p	GOI	31.93	31.59	32.14	32.39	33.19	32.78	32.23	32.37		L13	hsa-miR-93-3p	GOI	32.0408	31.7208	32.2542	32.4675	33.0708	32.7075	32.0575	32.3008	0.421859		L13	hsa-miR-93-3p	GOI	31.8808	32.3608	32.8892	32.1792		L13	hsa-miR-93-3p	GOI	0.226274	0.150849	0.256915	0.172063		L13	hsa-miR-93-3p	GOI	4.69311	5.06657	5.49773	4.9294	0.337939
	M04	hsa-miR-548k	GOI	34.77	34.94	33.43	34.81	35.4	34.89	34.95	34.01		M04	hsa-miR-548k	GOI	34.8808	35.0708	33.5442	34.8875	35.2808	34.8175	34.7775	33.9408	0.592192		M04	hsa-miR-548k	GOI	34.9758	34.2158	35.0492	34.3592		M04	hsa-miR-548k	GOI	0.13435	0.94988	0.327626	0.591613		M04	hsa-miR-548k	GOI	7.78811	6.92157	7.65773	7.1094	0.41897
	M17	hsa-miR-223-5p	GOI	33.84	33.01	32.76	32.89	33.47	34.96	34.92	33.91		M17	hsa-miR-223-5p	GOI	33.9508	33.1408	32.8742	32.9675	33.3508	34.8875	34.7475	33.8408	0.778286		M17	hsa-miR-223-5p	GOI	33.5458	32.9208	34.1192	34.2942		M17	hsa-miR-223-5p	GOI	0.572756	0.0659966	1.08659	0.64111		M17	hsa-miR-223-5p	GOI	6.35811	5.62657	6.72773	7.0444	0.610042
	M20	hsa-miR-424-3p	GOI	32.89	34.51	32.43	31.12	33.89	34.32	32.28	34.93		M20	hsa-miR-424-3p	GOI	33.0008	34.6408	32.5442	31.1975	33.7708	34.2475	32.1075	34.8608	1.30147		M20	hsa-miR-424-3p	GOI	33.8208	31.8708	34.0092	33.4842		M20	hsa-miR-424-3p	GOI	1.15966	0.952237	0.337054	1.9469		M20	hsa-miR-424-3p	GOI	6.63311	4.57657	6.61773	6.2344	0.976825
	N02	hsa-miR-551a	GOI	33.82	32.89	33.61	33.26	33.25	35.37	35.19	34.24		N02	hsa-miR-551a	GOI	33.9308	33.0208	33.7242	33.3375	33.1308	35.2975	35.0175	34.1708	0.842181		N02	hsa-miR-551a	GOI	33.4758	33.5308	34.2142	34.5942		N02	hsa-miR-551a	GOI	0.643467	0.273415	1.53206	0.598684		N02	hsa-miR-551a	GOI	6.28811	6.23657	6.82273	7.3444	0.520193
	N09	hsa-miR-24-1-5p	GOI	32.35	31.9	32.64	33.27	35.19	32.9	31.98	33.21		N09	hsa-miR-24-1-5p	GOI	32.4608	32.0308	32.7542	33.3475	35.0708	32.8275	31.8075	33.1408	1.00938		N09	hsa-miR-24-1-5p	GOI	32.2458	33.0508	33.9492	32.4742		N09	hsa-miR-24-1-5p	GOI	0.304056	0.41955	1.58628	0.942809		N09	hsa-miR-24-1-5p	GOI	5.05811	5.75657	6.55773	5.2244	0.674982
	N11	hsa-miR-193b-5p	GOI	32.15	32.19	31.38	32.63	32.51	31.65	30.85	31.32		N11	hsa-miR-193b-5p	GOI	32.2608	32.3208	31.4942	32.7075	32.3908	31.5775	30.6775	31.2508	0.691903		N11	hsa-miR-193b-5p	GOI	32.2908	32.1008	31.9842	30.9642		N11	hsa-miR-193b-5p	GOI	0.0424264	0.857956	0.575114	0.405408		N11	hsa-miR-193b-5p	GOI	5.10311	4.80657	4.59273	3.7144	0.597704
	N12	hsa-miR-335-3p	GOI	31.18	32.56	29	29.65	31.86	31.88	27.09	27.86		N12	hsa-miR-335-3p	GOI	31.2908	32.6908	29.1142	29.7275	31.7408	31.8075	26.9175	27.7908	2.08051		N12	hsa-miR-335-3p	GOI	31.9908	29.4208	31.7742	27.3542		N12	hsa-miR-335-3p	GOI	0.989949	0.433692	0.0471405	0.61754		N12	hsa-miR-335-3p	GOI	4.80311	2.12657	4.38273	0.104396	2.17758
	N22	hsa-miR-675-5p	GOI	35.23	35.7	32.61	32.5	35.37	35.29	32.67	33.14		N22	hsa-miR-675-5p	GOI	35.3408	35.8308	32.7242	32.5775	35.2508	35.2175	32.4975	33.0708	1.46074		N22	hsa-miR-675-5p	GOI	35.5858	32.6508	35.2342	32.7842		N22	hsa-miR-675-5p	GOI	0.346482	0.103709	0.0235702	0.405408		N22	hsa-miR-675-5p	GOI	8.39811	5.35657	7.84273	5.5344	1.56262
	O15	hsa-miR-132-5p	GOI	31.83	30.43	30.87	30.44	31.9	32.62	31.58	32.67		O15	hsa-miR-132-5p	GOI	31.9408	30.5608	30.9842	30.5175	31.7808	32.5475	31.4075	32.6008	0.81852		O15	hsa-miR-132-5p	GOI	31.2508	30.7508	32.1642	32.0042		O15	hsa-miR-132-5p	GOI	0.975807	0.329983	0.542115	0.843814		O15	hsa-miR-132-5p	GOI	4.06311	3.45657	4.77273	4.7544	0.630231
	O18	hsa-let-7f-2-3p	GOI	31.51	31.41	31.12	31.48	32.13	32.24	30.93	31.73		O18	hsa-let-7f-2-3p	GOI	31.6208	31.5408	31.2342	31.5575	32.0108	32.1675	30.7575	31.6608	0.43689		O18	hsa-let-7f-2-3p	GOI	31.5808	31.3958	32.0892	31.2092		O18	hsa-let-7f-2-3p	GOI	0.0565685	0.228631	0.11078	0.638753		O18	hsa-let-7f-2-3p	GOI	4.39311	4.10157	4.69773	3.9594	0.327447
	O21	hsa-miR-486-3p	GOI	32.79	34.22	32.78	33.17	33.17	33.64	32.76	32.56		O21	hsa-miR-486-3p	GOI	32.9008	34.3508	32.8942	33.2475	33.0508	33.5675	32.5875	32.4908	0.599116		O21	hsa-miR-486-3p	GOI	33.6258	33.0708	33.3092	32.5392		O21	hsa-miR-486-3p	GOI	1.0253	0.249844	0.365339	0.0683537		O21	hsa-miR-486-3p	GOI	6.43811	5.77657	5.91773	5.2894	0.472586
	P01	hsa-miR-550a-3p	GOI	33.86	33.53	33.3	33.84	33.48	33.41	33	32.75		P01	hsa-miR-550a-3p	GOI	33.9708	33.6608	33.4142	33.9175	33.3608	33.3375	32.8275	32.6808	0.464785		P01	hsa-miR-550a-3p	GOI	33.8158	33.6658	33.3492	32.7542		P01	hsa-miR-550a-3p	GOI	0.219203	0.35591	0.0164992	0.103709		P01	hsa-miR-550a-3p	GOI	6.62811	6.37157	5.95773	5.5044	0.492166
	P09	hsa-miR-30a-3p	GOI	29.08	29.22	29.82	29.37	30.55	29.87	28.29	29.12		P09	hsa-miR-30a-3p	GOI	29.1908	29.3508	29.9342	29.4475	30.4308	29.7975	28.1175	29.0508	0.688612		P09	hsa-miR-30a-3p	GOI	29.2708	29.6908	30.1142	28.5842		P09	hsa-miR-30a-3p	GOI	0.113137	0.344125	0.447834	0.659966		P09	hsa-miR-30a-3p	GOI	2.08311	2.39657	2.72273	1.3344	0.593718
	P11	hsa-miR-214-5p	GOI	29.18	29.36	28.44	28.34	29.76	29.59	29.17	29.81		P11	hsa-miR-214-5p	GOI	29.2908	29.4908	28.5542	28.4175	29.6408	29.5175	28.9975	29.7408	0.500082		P11	hsa-miR-214-5p	GOI	29.3908	28.4858	29.5792	29.3692		P11	hsa-miR-214-5p	GOI	0.141421	0.0966379	0.0872098	0.525616		P11	hsa-miR-214-5p	GOI	2.20311	1.19157	2.18773	2.1194	0.490606
	P13	hsa-miR-1179	GOI	35.69	35.95	33.46	36.1	34.83	35.22	32.33	32.71		P13	hsa-miR-1179	GOI	35.8008	36.0808	33.5742	36.1775	34.7108	35.1475	32.1575	32.6408	1.57023		P13	hsa-miR-1179	GOI	35.9408	34.8758	34.9292	32.3992		P13	hsa-miR-1179	GOI	0.19799	1.84083	0.30877	0.341768		P13	hsa-miR-1179	GOI	8.75311	7.58157	7.53773	5.1494	1.51267
	P16	hsa-miR-590-3p	GOI	31.42	30.65	30.76	31.37	31.8	31.42	30.51	30.89		P16	hsa-miR-590-3p	GOI	31.5308	30.7808	30.8742	31.4475	31.6808	31.3475	30.3375	30.8208	0.46555		P16	hsa-miR-590-3p	GOI	31.1558	31.1608	31.5142	30.5792		P16	hsa-miR-590-3p	GOI	0.53033	0.405408	0.235702	0.341768		P16	hsa-miR-590-3p	GOI	3.96811	3.86657	4.12273	3.3294	0.34469
	P21	hsa-miR-15a-3p	GOI	32.68	33.2	33.29	33.21	33.63	34.02	33.08	34.3		P21	hsa-miR-15a-3p	GOI	32.7908	33.3308	33.4042	33.2875	33.5108	33.9475	32.9075	34.2308	0.482243		P21	hsa-miR-15a-3p	GOI	33.0608	33.3458	33.7292	33.5692		P21	hsa-miR-15a-3p	GOI	0.381838	0.0824958	0.30877	0.935738		P21	hsa-miR-15a-3p	GOI	5.87311	6.05157	6.33773	6.3194	0.223764
	A01	hsa-miR-92a-1-5p	GOI	undetermined	undetermined	33.33	33.29	33.73	35.23	34.28	32.77		A01	hsa-miR-92a-1-5p	GOI	#VALUE!	#VALUE!	33.4442	33.3675	33.6108	35.1575	34.1075	32.7008	#VALUE!		A01	hsa-miR-92a-1-5p	GOI	#VALUE!	33.4058	34.3842	33.4042		A01	hsa-miR-92a-1-5p	GOI	#VALUE!	0.0542115	1.09366	0.994664		A01	hsa-miR-92a-1-5p	GOI	#VALUE!	6.11157	6.99273	6.1544	#VALUE!
	A11	hsa-miR-25-5p	GOI	undetermined	undetermined	34.15	35.46	undetermined	undetermined	35.49	35.31		A11	hsa-miR-25-5p	GOI	#VALUE!	#VALUE!	34.2642	35.5375	#VALUE!	#VALUE!	35.3175	35.2408	#VALUE!		A11	hsa-miR-25-5p	GOI	#VALUE!	34.9008	#VALUE!	35.2792		A11	hsa-miR-25-5p	GOI	#VALUE!	0.900383	#VALUE!	0.0542115		A11	hsa-miR-25-5p	GOI	#VALUE!	7.60657	#VALUE!	8.0294	#VALUE!
	A16	hsa-miR-138-1-3p	GOI	33.37	34.1	undetermined	undetermined	34.02	33.54	undetermined	undetermined		A16	hsa-miR-138-1-3p	GOI	33.4808	34.2308	#VALUE!	#VALUE!	33.9008	33.4675	#VALUE!	#VALUE!	#VALUE!		A16	hsa-miR-138-1-3p	GOI	33.8558	#VALUE!	33.6842	#VALUE!		A16	hsa-miR-138-1-3p	GOI	0.53033	#VALUE!	0.306413	#VALUE!		A16	hsa-miR-138-1-3p	GOI	6.66811	#VALUE!	6.29273	#VALUE!	#VALUE!
	A18	hsa-miR-490-5p	GOI	31.49	31.88	undetermined	undetermined	32.98	31.7	29.93	31.38		A18	hsa-miR-490-5p	GOI	31.6008	32.0108	#VALUE!	#VALUE!	32.8608	31.6275	29.7575	31.3108	#VALUE!		A18	hsa-miR-490-5p	GOI	31.8058	#VALUE!	32.2442	30.5342		A18	hsa-miR-490-5p	GOI	0.289914	#VALUE!	0.872098	1.09837		A18	hsa-miR-490-5p	GOI	4.61811	#VALUE!	4.85273	3.2844	#VALUE!
	B08	hsa-miR-675-3p	GOI	undetermined	undetermined	30.93	30.64	undetermined	undetermined	31.32	32.22		B08	hsa-miR-675-3p	GOI	#VALUE!	#VALUE!	31.0442	30.7175	#VALUE!	#VALUE!	31.1475	32.1508	#VALUE!		B08	hsa-miR-675-3p	GOI	#VALUE!	30.8808	#VALUE!	31.6492		B08	hsa-miR-675-3p	GOI	#VALUE!	0.230988	#VALUE!	0.709464		B08	hsa-miR-675-3p	GOI	#VALUE!	3.58657	#VALUE!	4.3994	#VALUE!
	C06	hsa-miR-1244	GOI	undetermined	undetermined	36.17	36.28	37.25	36.23	34.84	35.37		C06	hsa-miR-1244	GOI	#VALUE!	#VALUE!	36.2842	36.3575	37.1308	36.1575	34.6675	35.3008	#VALUE!		C06	hsa-miR-1244	GOI	#VALUE!	36.3208	36.6442	34.9842		C06	hsa-miR-1244	GOI	#VALUE!	0.0518545	0.688251	0.447834		C06	hsa-miR-1244	GOI	#VALUE!	9.02657	9.25273	7.7344	#VALUE!
	C10	hsa-miR-548c-5p	GOI	34.35	34.28	34.03	34.25	36.04	35.71	undetermined	undetermined		C10	hsa-miR-548c-5p	GOI	34.4608	34.4108	34.1442	34.3275	35.9208	35.6375	#VALUE!	#VALUE!	#VALUE!		C10	hsa-miR-548c-5p	GOI	34.4358	34.2358	35.7792	#VALUE!		C10	hsa-miR-548c-5p	GOI	0.0353553	0.129636	0.200347	#VALUE!		C10	hsa-miR-548c-5p	GOI	7.24811	6.94157	8.38773	#VALUE!	#VALUE!
	C24	hsa-miR-100-3p	GOI	34.83	36.28	35.9	34.83	undetermined	undetermined	35.45	36.17		C24	hsa-miR-100-3p	GOI	34.9408	36.4108	36.0142	34.9075	#VALUE!	#VALUE!	35.2775	36.1008	#VALUE!		C24	hsa-miR-100-3p	GOI	35.6758	35.4608	#VALUE!	35.6892		C24	hsa-miR-100-3p	GOI	1.03945	0.782532	#VALUE!	0.582185		C24	hsa-miR-100-3p	GOI	8.48811	8.16657	#VALUE!	8.4394	#VALUE!
	D02	hsa-miR-300	GOI	35.86	34.69	35.84	34.55	35.33	36.88	undetermined	undetermined		D02	hsa-miR-300	GOI	35.9708	34.8208	35.9542	34.6275	35.2108	36.8075	#VALUE!	#VALUE!	#VALUE!		D02	hsa-miR-300	GOI	35.3958	35.2908	36.0092	#VALUE!		D02	hsa-miR-300	GOI	0.813173	0.938095	1.12901	#VALUE!		D02	hsa-miR-300	GOI	8.20811	7.99657	8.61773	#VALUE!	#VALUE!
	D04	hsa-miR-489-3p	GOI	33.52	35.02	undetermined	undetermined	undetermined	undetermined	34.18	34.29		D04	hsa-miR-489-3p	GOI	33.6308	35.1508	#VALUE!	#VALUE!	#VALUE!	#VALUE!	34.0075	34.2208	#VALUE!		D04	hsa-miR-489-3p	GOI	34.3908	#VALUE!	#VALUE!	34.1142		D04	hsa-miR-489-3p	GOI	1.0748	#VALUE!	#VALUE!	0.150849		D04	hsa-miR-489-3p	GOI	7.20311	#VALUE!	#VALUE!	6.8644	#VALUE!
	D06	hsa-miR-381-5p	GOI	34.98	34.83	34.83	33.48	undetermined	undetermined	34.12	35.33		D06	hsa-miR-381-5p	GOI	35.0908	34.9608	34.9442	33.5575	#VALUE!	#VALUE!	33.9475	35.2608	#VALUE!		D06	hsa-miR-381-5p	GOI	35.0258	34.2508	#VALUE!	34.6042		D06	hsa-miR-381-5p	GOI	0.0919239	0.980521	#VALUE!	0.928667		D06	hsa-miR-381-5p	GOI	7.83811	6.95657	#VALUE!	7.3544	#VALUE!
	D07	hsa-miR-640	GOI	37.01	34.5	35.6	32.45	undetermined	undetermined	undetermined	undetermined		D07	hsa-miR-640	GOI	37.1208	34.6308	35.7142	32.5275	#VALUE!	#VALUE!	#VALUE!	#VALUE!	#VALUE!		D07	hsa-miR-640	GOI	35.8758	34.1208	#VALUE!	#VALUE!		D07	hsa-miR-640	GOI	1.7607	2.25331	#VALUE!	#VALUE!		D07	hsa-miR-640	GOI	8.68811	6.82657	#VALUE!	#VALUE!	#VALUE!
	D08	hsa-miR-148b-5p	GOI	34.29	33.63	undetermined	undetermined	34.01	35	34.2	35.18		D08	hsa-miR-148b-5p	GOI	34.4008	33.7608	#VALUE!	#VALUE!	33.8908	34.9275	34.0275	35.1108	#VALUE!		D08	hsa-miR-148b-5p	GOI	34.0808	#VALUE!	34.4092	34.5692		D08	hsa-miR-148b-5p	GOI	0.452548	#VALUE!	0.733034	0.766032		D08	hsa-miR-148b-5p	GOI	6.89311	#VALUE!	7.01773	7.3194	#VALUE!
	D12	hsa-miR-382-3p	GOI	undetermined	undetermined	32.18	32.72	33.31	35.86	undetermined	undetermined		D12	hsa-miR-382-3p	GOI	#VALUE!	#VALUE!	32.2942	32.7975	33.1908	35.7875	#VALUE!	#VALUE!	#VALUE!		D12	hsa-miR-382-3p	GOI	#VALUE!	32.5458	34.4892	#VALUE!		D12	hsa-miR-382-3p	GOI	#VALUE!	0.35591	1.83612	#VALUE!		D12	hsa-miR-382-3p	GOI	#VALUE!	5.25157	7.09773	#VALUE!	#VALUE!
	D14	hsa-miR-10a-3p	GOI	34.81	35.16	32.95	34.36	undetermined	undetermined	33.19	35.25		D14	hsa-miR-10a-3p	GOI	34.9208	35.2908	33.0642	34.4375	#VALUE!	#VALUE!	33.0175	35.1808	#VALUE!		D14	hsa-miR-10a-3p	GOI	35.1058	33.7508	#VALUE!	34.0992		D14	hsa-miR-10a-3p	GOI	0.26163	0.971093	#VALUE!	1.52971		D14	hsa-miR-10a-3p	GOI	7.91811	6.45657	#VALUE!	6.8494	#VALUE!
	D21	hsa-miR-221-5p	GOI	32.88	33.21	34.1	35.35	undetermined	undetermined	33.45	34.69		D21	hsa-miR-221-5p	GOI	32.9908	33.3408	34.2142	35.4275	#VALUE!	#VALUE!	33.2775	34.6208	#VALUE!		D21	hsa-miR-221-5p	GOI	33.1658	34.8208	#VALUE!	33.9492		D21	hsa-miR-221-5p	GOI	0.247487	0.857956	#VALUE!	0.94988		D21	hsa-miR-221-5p	GOI	5.97811	7.52657	#VALUE!	6.6994	#VALUE!
	E09	hsa-miR-431-3p	GOI	34.84	34.85	35.13	34.9	undetermined	undetermined	undetermined	undetermined		E09	hsa-miR-431-3p	GOI	34.9508	34.9808	35.2442	34.9775	#VALUE!	#VALUE!	#VALUE!	#VALUE!	#VALUE!		E09	hsa-miR-431-3p	GOI	34.9658	35.1108	#VALUE!	#VALUE!		E09	hsa-miR-431-3p	GOI	0.0212132	0.188562	#VALUE!	#VALUE!		E09	hsa-miR-431-3p	GOI	7.77811	7.81657	#VALUE!	#VALUE!	#VALUE!
	E24	hsa-miR-101-5p	GOI	undetermined	undetermined	undetermined	undetermined	32.43	31.95	31.3	32.22		E24	hsa-miR-101-5p	GOI	#VALUE!	#VALUE!	#VALUE!	#VALUE!	32.3108	31.8775	31.1275	32.1508	#VALUE!		E24	hsa-miR-101-5p	GOI	#VALUE!	#VALUE!	32.0942	31.6392		E24	hsa-miR-101-5p	GOI	#VALUE!	#VALUE!	0.306413	0.723606		E24	hsa-miR-101-5p	GOI	#VALUE!	#VALUE!	4.70273	4.3894	#VALUE!
	F15	hsa-miR-17-3p	GOI	30.58	31	30.93	31.23	31.27	31.71	undetermined	undetermined		F15	hsa-miR-17-3p	GOI	30.6908	31.1308	31.0442	31.3075	31.1508	31.6375	#VALUE!	#VALUE!	#VALUE!		F15	hsa-miR-17-3p	GOI	30.9108	31.1758	31.3942	#VALUE!		F15	hsa-miR-17-3p	GOI	0.311127	0.186205	0.344125	#VALUE!		F15	hsa-miR-17-3p	GOI	3.72311	3.88157	4.00273	#VALUE!	#VALUE!
	F18	hsa-miR-935	GOI	35.24	34.99	undetermined	undetermined	undetermined	undetermined	35.09	35.31		F18	hsa-miR-935	GOI	35.3508	35.1208	#VALUE!	#VALUE!	#VALUE!	#VALUE!	34.9175	35.2408	#VALUE!		F18	hsa-miR-935	GOI	35.2358	#VALUE!	#VALUE!	35.0792		F18	hsa-miR-935	GOI	0.162635	#VALUE!	#VALUE!	0.228631		F18	hsa-miR-935	GOI	8.04811	#VALUE!	#VALUE!	7.8294	#VALUE!
	G04	hsa-miR-1271-5p	GOI	32.44	33	undetermined	undetermined	34.13	33.69	32.09	32.55		G04	hsa-miR-1271-5p	GOI	32.5508	33.1308	#VALUE!	#VALUE!	34.0108	33.6175	31.9175	32.4808	#VALUE!		G04	hsa-miR-1271-5p	GOI	32.8408	#VALUE!	33.8142	32.1992		G04	hsa-miR-1271-5p	GOI	0.410122	#VALUE!	0.278129	0.398337		G04	hsa-miR-1271-5p	GOI	5.65311	#VALUE!	6.42273	4.9494	#VALUE!
	G12	hsa-miR-365b-5p	GOI	undetermined	undetermined	35.18	35.41	undetermined	undetermined	35.59	35.5		G12	hsa-miR-365b-5p	GOI	#VALUE!	#VALUE!	35.2942	35.4875	#VALUE!	#VALUE!	35.4175	35.4308	#VALUE!		G12	hsa-miR-365b-5p	GOI	#VALUE!	35.3908	#VALUE!	35.4242		G12	hsa-miR-365b-5p	GOI	#VALUE!	0.136707	#VALUE!	0.00942809		G12	hsa-miR-365b-5p	GOI	#VALUE!	8.09657	#VALUE!	8.1744	#VALUE!
	G14	hsa-miR-671-3p	GOI	undetermined	undetermined	undetermined	undetermined	33.33	34.49	32.94	34.43		G14	hsa-miR-671-3p	GOI	#VALUE!	#VALUE!	#VALUE!	#VALUE!	33.2108	34.4175	32.7675	34.3608	#VALUE!		G14	hsa-miR-671-3p	GOI	#VALUE!	#VALUE!	33.8142	33.5642		G14	hsa-miR-671-3p	GOI	#VALUE!	#VALUE!	0.853242	1.12666		G14	hsa-miR-671-3p	GOI	#VALUE!	#VALUE!	6.42273	6.3144	#VALUE!
	G16	hsa-miR-23b-5p	GOI	34.02	35.81	undetermined	undetermined	undetermined	undetermined	33.87	35.79		G16	hsa-miR-23b-5p	GOI	34.1308	35.9408	#VALUE!	#VALUE!	#VALUE!	#VALUE!	33.6975	35.7208	#VALUE!		G16	hsa-miR-23b-5p	GOI	35.0358	#VALUE!	#VALUE!	34.7092		G16	hsa-miR-23b-5p	GOI	1.27986	#VALUE!	#VALUE!	1.43071		G16	hsa-miR-23b-5p	GOI	7.84811	#VALUE!	#VALUE!	7.4594	#VALUE!
	G19	hsa-miR-519b-3p	GOI	undetermined	undetermined	33.94	35.77	undetermined	undetermined	35.24	35.44		G19	hsa-miR-519b-3p	GOI	#VALUE!	#VALUE!	34.0542	35.8475	#VALUE!	#VALUE!	35.0675	35.3708	#VALUE!		G19	hsa-miR-519b-3p	GOI	#VALUE!	34.9508	#VALUE!	35.2192		G19	hsa-miR-519b-3p	GOI	#VALUE!	1.26808	#VALUE!	0.214489		G19	hsa-miR-519b-3p	GOI	#VALUE!	7.65657	#VALUE!	7.9694	#VALUE!
	H03	hsa-miR-26a-1-3p	GOI	37	36.02	undetermined	undetermined	undetermined	undetermined	34.34	36.42		H03	hsa-miR-26a-1-3p	GOI	37.1108	36.1508	#VALUE!	#VALUE!	#VALUE!	#VALUE!	34.1675	36.3508	#VALUE!		H03	hsa-miR-26a-1-3p	GOI	36.6308	#VALUE!	#VALUE!	35.2592		H03	hsa-miR-26a-1-3p	GOI	0.678823	#VALUE!	#VALUE!	1.54385		H03	hsa-miR-26a-1-3p	GOI	9.44311	#VALUE!	#VALUE!	8.0094	#VALUE!
	H04	hsa-miR-190b	GOI	undetermined	undetermined	36.19	37.01	36.49	36.43	undetermined	undetermined		H04	hsa-miR-190b	GOI	#VALUE!	#VALUE!	36.3042	37.0875	36.3708	36.3575	#VALUE!	#VALUE!	#VALUE!		H04	hsa-miR-190b	GOI	#VALUE!	36.6958	36.3642	#VALUE!		H04	hsa-miR-190b	GOI	#VALUE!	0.5539	0.00942809	#VALUE!		H04	hsa-miR-190b	GOI	#VALUE!	9.40157	8.97273	#VALUE!	#VALUE!
	H11	hsa-miR-192-3p	GOI	34.97	34.48	undetermined	undetermined	33.91	33.13	undetermined	undetermined		H11	hsa-miR-192-3p	GOI	35.0808	34.6108	#VALUE!	#VALUE!	33.7908	33.0575	#VALUE!	#VALUE!	#VALUE!		H11	hsa-miR-192-3p	GOI	34.8458	#VALUE!	33.4242	#VALUE!		H11	hsa-miR-192-3p	GOI	0.33234	#VALUE!	0.518545	#VALUE!		H11	hsa-miR-192-3p	GOI	7.65811	#VALUE!	6.03273	#VALUE!	#VALUE!
	H23	hsa-miR-125b-1-3p	GOI	undetermined	undetermined	32.29	32.11	undetermined	undetermined	31.78	33.52		H23	hsa-miR-125b-1-3p	GOI	#VALUE!	#VALUE!	32.4042	32.1875	#VALUE!	#VALUE!	31.6075	33.4508	#VALUE!		H23	hsa-miR-125b-1-3p	GOI	#VALUE!	32.2958	#VALUE!	32.5292		H23	hsa-miR-125b-1-3p	GOI	#VALUE!	0.153206	#VALUE!	1.30343		H23	hsa-miR-125b-1-3p	GOI	#VALUE!	5.00157	#VALUE!	5.2794	#VALUE!
	I05	hsa-miR-708-3p	GOI	35.86	36.85	undetermined	undetermined	undetermined	undetermined	35.56	36.69		I05	hsa-miR-708-3p	GOI	35.9708	36.9808	#VALUE!	#VALUE!	#VALUE!	#VALUE!	35.3875	36.6208	#VALUE!		I05	hsa-miR-708-3p	GOI	36.4758	#VALUE!	#VALUE!	36.0042		I05	hsa-miR-708-3p	GOI	0.714178	#VALUE!	#VALUE!	0.872098		I05	hsa-miR-708-3p	GOI	9.28811	#VALUE!	#VALUE!	8.7544	#VALUE!
	I06	hsa-miR-1185-5p	GOI	undetermined	undetermined	32.25	32.42	34.87	36.29	34.21	34.94		I06	hsa-miR-1185-5p	GOI	#VALUE!	#VALUE!	32.3642	32.4975	34.7508	36.2175	34.0375	34.8708	#VALUE!		I06	hsa-miR-1185-5p	GOI	#VALUE!	32.4308	35.4842	34.4542		I06	hsa-miR-1185-5p	GOI	#VALUE!	0.0942809	1.03709	0.589256		I06	hsa-miR-1185-5p	GOI	#VALUE!	5.13657	8.09273	7.2044	#VALUE!
	I11	hsa-miR-20a-3p	GOI	32.37	30.93	30.56	31.29	undetermined	undetermined	31.02	32.21		I11	hsa-miR-20a-3p	GOI	32.4808	31.0608	30.6742	31.3675	#VALUE!	#VALUE!	30.8475	32.1408	#VALUE!		I11	hsa-miR-20a-3p	GOI	31.7708	31.0208	#VALUE!	31.4942		I11	hsa-miR-20a-3p	GOI	1.00409	0.490261	#VALUE!	0.914525		I11	hsa-miR-20a-3p	GOI	4.58311	3.72657	#VALUE!	4.2444	#VALUE!
	I14	hsa-miR-582-3p	GOI	34.96	34.96	undetermined	undetermined	36.7	34.6	undetermined	undetermined		I14	hsa-miR-582-3p	GOI	35.0708	35.0908	#VALUE!	#VALUE!	36.5808	34.5275	#VALUE!	#VALUE!	#VALUE!		I14	hsa-miR-582-3p	GOI	35.0808	#VALUE!	35.5542	#VALUE!		I14	hsa-miR-582-3p	GOI	0.0141421	#VALUE!	1.45193	#VALUE!		I14	hsa-miR-582-3p	GOI	7.89311	#VALUE!	8.16273	#VALUE!	#VALUE!
	I17	hsa-miR-19b-1-5p	GOI	undetermined	undetermined	34.24	34.72	35.77	36.35	35.51	35.78		I17	hsa-miR-19b-1-5p	GOI	#VALUE!	#VALUE!	34.3542	34.7975	35.6508	36.2775	35.3375	35.7108	#VALUE!		I17	hsa-miR-19b-1-5p	GOI	#VALUE!	34.5758	35.9642	35.5242		I17	hsa-miR-19b-1-5p	GOI	#VALUE!	0.313484	0.44312	0.263987		I17	hsa-miR-19b-1-5p	GOI	#VALUE!	7.28157	8.57273	8.2744	#VALUE!
	I19	hsa-miR-511-5p	GOI	32.76	32.35	undetermined	undetermined	32.71	33.36	30.74	32.61		I19	hsa-miR-511-5p	GOI	32.8708	32.4808	#VALUE!	#VALUE!	32.5908	33.2875	30.5675	32.5408	#VALUE!		I19	hsa-miR-511-5p	GOI	32.6758	#VALUE!	32.9392	31.5542		I19	hsa-miR-511-5p	GOI	0.275772	#VALUE!	0.492618	1.39536		I19	hsa-miR-511-5p	GOI	5.48811	#VALUE!	5.54773	4.3044	#VALUE!
	I21	hsa-let-7a-3p	GOI	33.91	33.57	undetermined	undetermined	34.46	36.88	33.6	36.25		I21	hsa-let-7a-3p	GOI	34.0208	33.7008	#VALUE!	#VALUE!	34.3408	36.8075	33.4275	36.1808	#VALUE!		I21	hsa-let-7a-3p	GOI	33.8608	#VALUE!	35.5742	34.8042		I21	hsa-let-7a-3p	GOI	0.226274	#VALUE!	1.7442	1.9469		I21	hsa-let-7a-3p	GOI	6.67311	#VALUE!	8.18273	7.5544	#VALUE!
	I24	hsa-miR-1468-5p	GOI	undetermined	undetermined	35.17	34.25	35.78	34.54	undetermined	undetermined		I24	hsa-miR-1468-5p	GOI	#VALUE!	#VALUE!	35.2842	34.3275	35.6608	34.4675	#VALUE!	#VALUE!	#VALUE!		I24	hsa-miR-1468-5p	GOI	#VALUE!	34.8058	35.0642	#VALUE!		I24	hsa-miR-1468-5p	GOI	#VALUE!	0.676465	0.843814	#VALUE!		I24	hsa-miR-1468-5p	GOI	#VALUE!	7.51157	7.67273	#VALUE!	#VALUE!
	J01	hsa-miR-628-5p	GOI	33.71	33.8	35.02	32.76	undetermined	undetermined	33.49	33.72		J01	hsa-miR-628-5p	GOI	33.8208	33.9308	35.1342	32.8375	#VALUE!	#VALUE!	33.3175	33.6508	#VALUE!		J01	hsa-miR-628-5p	GOI	33.8758	33.9858	#VALUE!	33.4842		J01	hsa-miR-628-5p	GOI	0.0777817	1.62399	#VALUE!	0.235702		J01	hsa-miR-628-5p	GOI	6.68811	6.69157	#VALUE!	6.2344	#VALUE!
	J07	hsa-miR-181c-3p	GOI	33.19	34.87	undetermined	undetermined	34.25	33.18	undetermined	undetermined		J07	hsa-miR-181c-3p	GOI	33.3008	35.0008	#VALUE!	#VALUE!	34.1308	33.1075	#VALUE!	#VALUE!	#VALUE!		J07	hsa-miR-181c-3p	GOI	34.1508	#VALUE!	33.6192	#VALUE!		J07	hsa-miR-181c-3p	GOI	1.20208	#VALUE!	0.723606	#VALUE!		J07	hsa-miR-181c-3p	GOI	6.96311	#VALUE!	6.22773	#VALUE!	#VALUE!
	J12	hsa-miR-450b-5p	GOI	undetermined	undetermined	33.31	32.16	undetermined	undetermined	35.5	35.15		J12	hsa-miR-450b-5p	GOI	#VALUE!	#VALUE!	33.4242	32.2375	#VALUE!	#VALUE!	35.3275	35.0808	#VALUE!		J12	hsa-miR-450b-5p	GOI	#VALUE!	32.8308	#VALUE!	35.2042		J12	hsa-miR-450b-5p	GOI	#VALUE!	0.8391	#VALUE!	0.17442		J12	hsa-miR-450b-5p	GOI	#VALUE!	5.53657	#VALUE!	7.9544	#VALUE!
	J15	hsa-miR-624-5p	GOI	33.89	35.1	undetermined	undetermined	35.74	35.38	33.33	33.92		J15	hsa-miR-624-5p	GOI	34.0008	35.2308	#VALUE!	#VALUE!	35.6208	35.3075	33.1575	33.8508	#VALUE!		J15	hsa-miR-624-5p	GOI	34.6158	#VALUE!	35.4642	33.5042		J15	hsa-miR-624-5p	GOI	0.869741	#VALUE!	0.22156	0.490261		J15	hsa-miR-624-5p	GOI	7.42811	#VALUE!	8.07273	6.2544	#VALUE!
	J16	hsa-miR-27a-5p	GOI	31.18	32.24	29.95	28.68	undetermined	undetermined	30.19	30.79		J16	hsa-miR-27a-5p	GOI	31.2908	32.3708	30.0642	28.7575	#VALUE!	#VALUE!	30.0175	30.7208	#VALUE!		J16	hsa-miR-27a-5p	GOI	31.8308	29.4108	#VALUE!	30.3692		J16	hsa-miR-27a-5p	GOI	0.763675	0.923953	#VALUE!	0.497332		J16	hsa-miR-27a-5p	GOI	4.64311	2.11657	#VALUE!	3.1194	#VALUE!
	J17	hsa-miR-744-3p	GOI	undetermined	undetermined	34.91	33.46	34.56	34.12	34.3	33.46		J17	hsa-miR-744-3p	GOI	#VALUE!	#VALUE!	35.0242	33.5375	34.4408	34.0475	34.1275	33.3908	#VALUE!		J17	hsa-miR-744-3p	GOI	#VALUE!	34.2808	34.2442	33.7592		J17	hsa-miR-744-3p	GOI	#VALUE!	1.05123	0.278129	0.520902		J17	hsa-miR-744-3p	GOI	#VALUE!	6.98657	6.85273	6.5094	#VALUE!
	K09	hsa-miR-889-3p	GOI	undetermined	undetermined	33.23	32.34	33.87	33.24	33.96	35.21		K09	hsa-miR-889-3p	GOI	#VALUE!	#VALUE!	33.3442	32.4175	33.7508	33.1675	33.7875	35.1408	#VALUE!		K09	hsa-miR-889-3p	GOI	#VALUE!	32.8808	33.4592	34.4642		K09	hsa-miR-889-3p	GOI	#VALUE!	0.655252	0.412479	0.956951		K09	hsa-miR-889-3p	GOI	#VALUE!	5.58657	6.06773	7.2144	#VALUE!
	K15	hsa-miR-188-3p	GOI	undetermined	undetermined	34.17	32.79	undetermined	undetermined	35.24	35.35		K15	hsa-miR-188-3p	GOI	#VALUE!	#VALUE!	34.2842	32.8675	#VALUE!	#VALUE!	35.0675	35.2808	#VALUE!		K15	hsa-miR-188-3p	GOI	#VALUE!	33.5758	#VALUE!	35.1742		K15	hsa-miR-188-3p	GOI	#VALUE!	1.00173	#VALUE!	0.150849		K15	hsa-miR-188-3p	GOI	#VALUE!	6.28157	#VALUE!	7.9244	#VALUE!
	K18	hsa-miR-16-2-3p	GOI	undetermined	undetermined	31.19	31.66	32.64	33.2	32.15	32.27		K18	hsa-miR-16-2-3p	GOI	#VALUE!	#VALUE!	31.3042	31.7375	32.5208	33.1275	31.9775	32.2008	#VALUE!		K18	hsa-miR-16-2-3p	GOI	#VALUE!	31.5208	32.8242	32.0892		K18	hsa-miR-16-2-3p	GOI	#VALUE!	0.306413	0.428978	0.157921		K18	hsa-miR-16-2-3p	GOI	#VALUE!	4.22657	5.43273	4.8394	#VALUE!
	L01	hsa-let-7i-3p	GOI	35.37	35.57	undetermined	undetermined	35.84	35.47	undetermined	undetermined		L01	hsa-let-7i-3p	GOI	35.4808	35.7008	#VALUE!	#VALUE!	35.7208	35.3975	#VALUE!	#VALUE!	#VALUE!		L01	hsa-let-7i-3p	GOI	35.5908	#VALUE!	35.5592	#VALUE!		L01	hsa-let-7i-3p	GOI	0.155563	#VALUE!	0.228631	#VALUE!		L01	hsa-let-7i-3p	GOI	8.40311	#VALUE!	8.16773	#VALUE!	#VALUE!
	L02	hsa-miR-543	GOI	undetermined	undetermined	31.77	31.52	undetermined	undetermined	31.95	34.18		L02	hsa-miR-543	GOI	#VALUE!	#VALUE!	31.8842	31.5975	#VALUE!	#VALUE!	31.7775	34.1108	#VALUE!		L02	hsa-miR-543	GOI	#VALUE!	31.7408	#VALUE!	32.9442		L02	hsa-miR-543	GOI	#VALUE!	0.202704	#VALUE!	1.64992		L02	hsa-miR-543	GOI	#VALUE!	4.44657	#VALUE!	5.6944	#VALUE!
	L05	hsa-miR-33a-3p	GOI	undetermined	undetermined	undetermined	undetermined	34.93	35.06	undetermined	undetermined		L05	hsa-miR-33a-3p	GOI	#VALUE!	#VALUE!	#VALUE!	#VALUE!	34.8108	34.9875	#VALUE!	#VALUE!	#VALUE!		L05	hsa-miR-33a-3p	GOI	#VALUE!	#VALUE!	34.8992	#VALUE!		L05	hsa-miR-33a-3p	GOI	#VALUE!	#VALUE!	0.124922	#VALUE!		L05	hsa-miR-33a-3p	GOI	#VALUE!	#VALUE!	7.50773	#VALUE!	#VALUE!
	L09	hsa-miR-379-3p	GOI	32.28	33.7	31.57	31.36	undetermined	undetermined	undetermined	undetermined		L09	hsa-miR-379-3p	GOI	32.3908	33.8308	31.6842	31.4375	#VALUE!	#VALUE!	#VALUE!	#VALUE!	#VALUE!		L09	hsa-miR-379-3p	GOI	33.1108	31.5608	#VALUE!	#VALUE!		L09	hsa-miR-379-3p	GOI	1.01823	0.17442	#VALUE!	#VALUE!		L09	hsa-miR-379-3p	GOI	5.92311	4.26657	#VALUE!	#VALUE!	#VALUE!
	L16	hsa-miR-369-3p	GOI	32.81	34	33.19	31.83	undetermined	undetermined	33.48	35.66		L16	hsa-miR-369-3p	GOI	32.9208	34.1308	33.3042	31.9075	#VALUE!	#VALUE!	33.3075	35.5908	#VALUE!		L16	hsa-miR-369-3p	GOI	33.5258	32.6058	#VALUE!	34.4492		L16	hsa-miR-369-3p	GOI	0.855599	0.987592	#VALUE!	1.61456		L16	hsa-miR-369-3p	GOI	6.33811	5.31157	#VALUE!	7.1994	#VALUE!
	L17	hsa-miR-2110	GOI	undetermined	undetermined	31.28	31.92	31.43	31.59	undetermined	undetermined		L17	hsa-miR-2110	GOI	#VALUE!	#VALUE!	31.3942	31.9975	31.3108	31.5175	#VALUE!	#VALUE!	#VALUE!		L17	hsa-miR-2110	GOI	#VALUE!	31.6958	31.4142	#VALUE!		L17	hsa-miR-2110	GOI	#VALUE!	0.426621	0.146135	#VALUE!		L17	hsa-miR-2110	GOI	#VALUE!	4.40157	4.02273	#VALUE!	#VALUE!
	M18	hsa-miR-34b-5p	GOI	34.02	35.33	32.71	33.77	undetermined	undetermined	undetermined	undetermined		M18	hsa-miR-34b-5p	GOI	34.1308	35.4608	32.8242	33.8475	#VALUE!	#VALUE!	#VALUE!	#VALUE!	#VALUE!		M18	hsa-miR-34b-5p	GOI	34.7958	33.3358	#VALUE!	#VALUE!		M18	hsa-miR-34b-5p	GOI	0.940452	0.723606	#VALUE!	#VALUE!		M18	hsa-miR-34b-5p	GOI	7.60811	6.04157	#VALUE!	#VALUE!	#VALUE!
	N01	hsa-miR-92b-5p	GOI	undetermined	undetermined	34.51	34.63	34.71	34.13	undetermined	undetermined		N01	hsa-miR-92b-5p	GOI	#VALUE!	#VALUE!	34.6242	34.7075	34.5908	34.0575	#VALUE!	#VALUE!	#VALUE!		N01	hsa-miR-92b-5p	GOI	#VALUE!	34.6658	34.3242	#VALUE!		N01	hsa-miR-92b-5p	GOI	#VALUE!	0.0589256	0.377124	#VALUE!		N01	hsa-miR-92b-5p	GOI	#VALUE!	7.37157	6.93273	#VALUE!	#VALUE!
	N04	hsa-miR-218-1-3p	GOI	undetermined	undetermined	35.41	34.74	36.83	36.26	undetermined	undetermined		N04	hsa-miR-218-1-3p	GOI	#VALUE!	#VALUE!	35.5242	34.8175	36.7108	36.1875	#VALUE!	#VALUE!	#VALUE!		N04	hsa-miR-218-1-3p	GOI	#VALUE!	35.1708	36.4492	#VALUE!		N04	hsa-miR-218-1-3p	GOI	#VALUE!	0.499689	0.370053	#VALUE!		N04	hsa-miR-218-1-3p	GOI	#VALUE!	7.87657	9.05773	#VALUE!	#VALUE!
	N14	hsa-miR-30c-1-3p	GOI	33.84	34.76	undetermined	undetermined	34.83	34.63	34.65	34.71		N14	hsa-miR-30c-1-3p	GOI	33.9508	34.8908	#VALUE!	#VALUE!	34.7108	34.5575	34.4775	34.6408	#VALUE!		N14	hsa-miR-30c-1-3p	GOI	34.4208	#VALUE!	34.6342	34.5592		N14	hsa-miR-30c-1-3p	GOI	0.66468	#VALUE!	0.108423	0.115494		N14	hsa-miR-30c-1-3p	GOI	7.23311	#VALUE!	7.24273	7.3094	#VALUE!
	N15	hsa-miR-629-3p	GOI	34.35	34.37	undetermined	undetermined	undetermined	undetermined	35.41	34.41		N15	hsa-miR-629-3p	GOI	34.4608	34.5008	#VALUE!	#VALUE!	#VALUE!	#VALUE!	35.2375	34.3408	#VALUE!		N15	hsa-miR-629-3p	GOI	34.4808	#VALUE!	#VALUE!	34.7892		N15	hsa-miR-629-3p	GOI	0.0282843	#VALUE!	#VALUE!	0.634039		N15	hsa-miR-629-3p	GOI	7.29311	#VALUE!	#VALUE!	7.5394	#VALUE!
	N16	hsa-miR-377-5p	GOI	35.22	33.85	33.76	33.22	undetermined	undetermined	33.74	35.83		N16	hsa-miR-377-5p	GOI	35.3308	33.9808	33.8742	33.2975	#VALUE!	#VALUE!	33.5675	35.7608	#VALUE!		N16	hsa-miR-377-5p	GOI	34.6558	33.5858	#VALUE!	34.6642		N16	hsa-miR-377-5p	GOI	0.954594	0.407765	#VALUE!	1.55092		N16	hsa-miR-377-5p	GOI	7.46811	6.29157	#VALUE!	7.4144	#VALUE!
	O24	hsa-miR-7-2-3p	GOI	undetermined	undetermined	34.6	35.37	undetermined	undetermined	32.86	33.81		O24	hsa-miR-7-2-3p	GOI	#VALUE!	#VALUE!	34.7142	35.4475	#VALUE!	#VALUE!	32.6875	33.7408	#VALUE!		O24	hsa-miR-7-2-3p	GOI	#VALUE!	35.0808	#VALUE!	33.2142		O24	hsa-miR-7-2-3p	GOI	#VALUE!	0.518545	#VALUE!	0.744819		O24	hsa-miR-7-2-3p	GOI	#VALUE!	7.78657	#VALUE!	5.9644	#VALUE!
	P05	hsa-miR-493-5p	GOI	34.69	33.21	32.45	31.71	undetermined	undetermined	33.13	34.11		P05	hsa-miR-493-5p	GOI	34.8008	33.3408	32.5642	31.7875	#VALUE!	#VALUE!	32.9575	34.0408	#VALUE!		P05	hsa-miR-493-5p	GOI	34.0708	32.1758	#VALUE!	33.4992		P05	hsa-miR-493-5p	GOI	1.03238	0.549186	#VALUE!	0.766032		P05	hsa-miR-493-5p	GOI	6.88311	4.88157	#VALUE!	6.2494	#VALUE!
	P20	hsa-miR-483-5p	GOI	32.73	32.65	undetermined	undetermined	33.66	32.92	undetermined	undetermined		P20	hsa-miR-483-5p	GOI	32.8408	32.7808	#VALUE!	#VALUE!	33.5408	32.8475	#VALUE!	#VALUE!	#VALUE!		P20	hsa-miR-483-5p	GOI	32.8108	#VALUE!	33.1942	#VALUE!		P20	hsa-miR-483-5p	GOI	0.0424264	#VALUE!	0.490261	#VALUE!		P20	hsa-miR-483-5p	GOI	5.62311	#VALUE!	5.80273	#VALUE!	#VALUE!
	J04	Blank (H2O)		undetermined	undetermined	undetermined	undetermined	undetermined	undetermined	undetermined	undetermined		J04	Blank (H2O)		#VALUE!	#VALUE!	#VALUE!	#VALUE!	#VALUE!	#VALUE!	#VALUE!	#VALUE!	#VALUE!		J04	Blank (H2O)		#VALUE!	#VALUE!	#VALUE!	#VALUE!		J04	Blank (H2O)		#VALUE!	#VALUE!	#VALUE!	#VALUE!		J04	Blank (H2O)		#VALUE!	#VALUE!	#VALUE!	#VALUE!	#VALUE!
